# Supplementary material for: Modulation of paracrine signaling by CD9 positive small extracellular vesicles mediates cellular growth of androgen deprived prostate cancer
Source: Oncotarget. 2016 Aug 8;8(32):52237–55. doi: 10.18632/oncotarget.11111 (PMC5581025; doi:10.18632/oncotarget.11111)
Supplement: Supplementary file 2 [file oncotarget-08-52237-s002.xlsx]

## Sheet: emPAI_NormalisationValues
Normalised emPAI report
CSoekmadji_MCP_frozen, Samples report created on 09/09/2014
Experiment: CSoekmadji_MCP_frozen
	Peak List Generator: Spectrum Mill
		Version: B.04.00.127
		Charge States Calculated: True
		Deisotoped: True
		Textual Annotation: unknown
	Database Set: 1 Database
		Database Name: the SwissProt database
			Version: Release 2013_05 of 01-May-13
			Taxonomy: HOMO SAPIENS
			Number of Proteins: 540052
		Does database contain common contaminants?: Yes
	Search Engine Set: 1 Search Engine
		Search Engine: Spectrum Mill
			Version: Unknown
			Samples: All Samples
			Fragment Tolerance: 50 PPM (Monoisotopic)
			Parent Tolerance: 20 PPM (Monoisotopic)
			Fixed Modifications:
			Variable Modifications:
			Database: the SwissProt database (selected for HOMO SAPIENS, Release 2013_05 of 01-May-13 , 540052 entries)
			Digestion Enzyme: Trypsin
			Max Missed Cleavages: 2
			Probability Model:
				2: LFDR Model, Classifier data: Bayes, Good (91%) m:14.1/s:3.55 m:74.8/s:11.0 m:13.2/s:3.74 m:12.9/s:4.21 m:1.64/s:0.0340, Bad (9.1%) m:7.11/s:1.91 m:64.4/s:8.27 m:1.44/s:1.27 m:2.51/s:2.06 m:1.57/s:0.0223 [all charge states]
				3: LFDR Model, Classifier data: Bayes, Good (87%) m:14.4/s:3.38 m:75.7/s:10.9 m:13.4/s:3.55 m:13.1/s:4.08 m:1.65/s:0.0323, Bad (13%) m:7.30/s:2.10 m:66.1/s:9.31 m:1.61/s:1.40 m:2.36/s:1.91 m:1.57/s:0.0242 [all charge states]
				5: LFDR Model, Classifier data: Bayes, Good (80%) m:14.1/s:3.25 m:75.1/s:10.7 m:13.0/s:3.48 m:12.5/s:4.07 m:1.64/s:0.0313, Bad (20%) m:7.30/s:1.99 m:64.5/s:7.97 m:1.69/s:1.49 m:2.55/s:2.04 m:1.57/s:0.0229 [all charge states]
				6: LFDR Model, Classifier data: Bayes, Good (83%) m:14.1/s:3.33 m:74.8/s:10.6 m:13.0/s:3.52 m:12.7/s:4.09 m:1.64/s:0.0321, Bad (17%) m:7.32/s:2.12 m:65.2/s:8.92 m:1.54/s:1.33 m:2.48/s:1.97 m:1.57/s:0.0244 [all charge states]
				9: LFDR Model, Classifier data: Bayes, Good (73%) m:14.5/s:3.24 m:76.1/s:10.4 m:13.4/s:3.47 m:13.0/s:4.04 m:1.65/s:0.0309, Bad (27%) m:7.33/s:2.06 m:65.2/s:8.31 m:1.70/s:1.49 m:2.53/s:2.01 m:1.57/s:0.0237 [all charge states]
				8: LFDR Model, Classifier data: Bayes, Good (82%) m:14.8/s:3.44 m:76.1/s:10.7 m:13.8/s:3.69 m:13.4/s:4.23 m:1.65/s:0.0325, Bad (18%) m:7.24/s:1.97 m:64.4/s:8.17 m:1.62/s:1.40 m:2.54/s:2.04 m:1.57/s:0.0228 [all charge states]
				C2: LFDR Model, Classifier data: Bayes, Good (71%) m:14.1/s:2.99 m:75.0/s:10.1 m:13.2/s:3.16 m:12.8/s:3.81 m:1.64/s:0.0288, Bad (29%) m:7.40/s:2.11 m:64.6/s:7.96 m:1.74/s:1.59 m:2.53/s:2.06 m:1.57/s:0.0242 [all charge states]
				C3: LFDR Model, Classifier data: Bayes, Good (70%) m:14.1/s:2.99 m:74.9/s:10.1 m:13.3/s:3.15 m:12.8/s:3.83 m:1.64/s:0.0288, Bad (30%) m:7.39/s:2.13 m:65.1/s:8.28 m:1.74/s:1.59 m:2.54/s:2.02 m:1.57/s:0.0244 [all charge states]
				C6: LFDR Model, Classifier data: Bayes, Good (65%) m:14.4/s:2.77 m:75.7/s:9.79 m:13.6/s:3.03 m:13.1/s:3.60 m:1.65/s:0.0266, Bad (35%) m:7.37/s:2.08 m:64.8/s:8.14 m:1.76/s:1.57 m:2.49/s:1.96 m:1.57/s:0.0240 [all charge states]
				C7: LFDR Model, Classifier data: Bayes, Good (71%) m:14.0/s:3.00 m:74.5/s:10.1 m:13.2/s:3.14 m:12.9/s:3.76 m:1.64/s:0.0290, Bad (29%) m:7.29/s:2.13 m:64.4/s:7.99 m:1.82/s:1.66 m:2.56/s:2.08 m:1.57/s:0.0245 [all charge states]
				C10: LFDR Model, Classifier data: Bayes, Good (75%) m:14.1/s:3.30 m:75.0/s:10.8 m:13.1/s:3.53 m:12.8/s:4.02 m:1.64/s:0.0317, Bad (25%) m:7.11/s:2.03 m:65.2/s:8.20 m:1.52/s:1.29 m:2.49/s:1.95 m:1.57/s:0.0235 [all charge states]
				C11: LFDR Model, Classifier data: Bayes, Good (72%) m:14.0/s:3.03 m:74.3/s:10.6 m:13.1/s:3.25 m:12.8/s:3.75 m:1.64/s:0.0293, Bad (28%) m:7.08/s:2.00 m:64.5/s:8.00 m:1.69/s:1.48 m:2.43/s:1.86 m:1.57/s:0.0232 [all charge states]
	Scaffold: Version: Scaffold_4.2.1
		Modification Metadata Set: 1541 modifications
			Source: C:\Program Files\Scaffold 4\parameters\unimod.xml
			Comment:
		Protein Grouping Strategy: Experiment-wide grouping with binary peptide-protein weights
		Peptide Thresholds: 95.0% minimum
		Protein Thresholds: 99.0% minimum and 2 peptides minimum
		Peptide FDR: 0.0% (Decoy)
		Protein FDR: 0.0% (Decoy)
		GO Annotation Source(s):
									Normalised emPAI value
CSoekmadji_MCP_frozen	Displaying:Quantitative Value (Normalized emPAI)								DUCaP CSS DHT	DUCaP CSS DHT	DUCaP CSS DHT	DUCaP CSS EtOH	DUCaP CSS EtOH	DUCaP CSS EtOH	LNCaP CSS DHT	LNCaP CSS DHT	LNCaP CSS DHT	LNCaP CSS EtOH	LNCaP CSS EtOH	LNCaP CSS EtOH
#	Visible?	Starred?	Identified Proteins (739)	Accession Number	Molecular Weight	Protein Grouping Ambiguity	ANOVA Test (P-Value)	Taxonomy	DUCaP CSS DHT 1	DUCaP CSS DHT 2	DUCaP CSS DHT 3	DUCaP CSS EtOH 1	DUCaP CSS EtOH 2	DUCaP CSS EtOH 3	LNCaP CSS DHT 1	LNCaP CSS DHT 2	LNCaP CSS DHT 3	LNCaP CSS EtOH 1	LNCaP CSS EtOH 2	LNCaP CSS EtOH 3
252	TRUE	Empty	Elongation factor 1-alpha 1 OS=Homo sapiens GN=EEF1A1 PE=1 SV=1	EF1A1_HUMAN	50 kDa	TRUE	0% (0.30)	Homo sapiens	4.8962	7.403	4.5066	2.1221	2.8772	1.0895	3.9108	3.9491	13.022	3.4086	3.4637	7.4068
191	TRUE	Empty	Clathrin heavy chain 1 OS=Homo sapiens GN=CLTC PE=1 SV=5	CLH1_HUMAN	192 kDa		0% (0.55)	Homo sapiens	1.7858	3.1472	0.80241	1.1446	1.942	0.69542	1.1568	2.6748	1.9685	1.7442	2.444	2.389
511	TRUE	Empty	Programmed cell death 6-interacting protein OS=Homo sapiens GN=PDCD6IP PE=1 SV=1	PDC6I_HUMAN	96 kDa		95% (0.013)	Homo sapiens	9.9961	11.274	5.1661	1.6415	2.3963	0.3909	4.2232	7.8527	4.4567	5.6112	6.5489	6.4117
708	TRUE	Empty	Ubiquitin-60S ribosomal protein L40 OS=Homo sapiens GN=UBA52 PE=1 SV=2	RL40_HUMAN (+3)	15 kDa		0% (0.053)	Homo sapiens	3.8938	9.5199	11.109	2.3374	4.3443	1.0095	8.8579	9.5839	16.907	6.5168	8.4059	12.113
105	TRUE	Empty	Actin, cytoplasmic 1 OS=Homo sapiens GN=ACTB PE=1 SV=1	ACTB_HUMAN (+1)	42 kDa	TRUE	95% (0.018)	Homo sapiens	6.2393	11.883	8.3554	3.1815	7.5912	2.276	25.964	16.839	12.716	16.453	14.77	9.9674
394	TRUE	Empty	Keratin, type II cytoskeletal 1 OS=Homo sapiens GN=KRT1 PE=1 SV=6	K2C1_HUMAN	66 kDa	TRUE	95% (0.013)	Homo sapiens	5.1564	7.7853	5.2639	0.75946	2.7681	0.11299	1.9161	5.8817	2.8654	0.41467	1.868	1.7016
323	TRUE	Empty	Heat shock cognate 71 kDa protein OS=Homo sapiens GN=HSPA8 PE=1 SV=1	HSP7C_HUMAN	71 kDa	TRUE	0% (0.13)	Homo sapiens	3.761	6.7693	2.5476	1.2393	2.0115	0.56982	4.0008	6.636	3.0757	5.5514	4.2935	2.3864
615	TRUE	Empty	Serum albumin OS=Homo sapiens GN=ALB PE=1 SV=2	ALBU_HUMAN	69 kDa		95% (0.022)	Homo sapiens	0.29376	0.78304	0.82838	0.11176	0.67924	0.091026	2.014	2.2852	0.93383	1.7523	2.0044	0.90325
281	TRUE	Empty	Fatty acid synthase OS=Homo sapiens GN=FASN PE=1 SV=3	FAS_HUMAN	273 kDa		95% (0.0014)	Homo sapiens	2.3404	2.5025	1.0041	0.57804	0.42039	0.13545	0	0	0	0.031549	0	0
209	TRUE	Empty	Complement C3 OS=Homo sapiens GN=C3 PE=1 SV=2	CO3_HUMAN	187 kDa		95% (0.012)	Homo sapiens	0.032347	0.15808	0.33643	0.0074977	0.19354	0.060045	0.80463	1.1517	0.46137	0.90365	0.93436	0.40376
621	TRUE	Empty	Sodium/potassium-transporting ATPase subunit alpha-1 OS=Homo sapiens GN=ATP1A1 PE=1 SV=1	AT1A1_HUMAN	113 kDa		0% (0.077)	Homo sapiens	1.5068	0.93649	0.4126	0.35315	0.6411	0.11719	4.4562	5.0137	0.90284	6.3791	3.5554	1.6264
180	TRUE	Empty	Catenin alpha-1 OS=Homo sapiens GN=CTNNA1 PE=1 SV=1	CTNA1_HUMAN	100 kDa	TRUE	95% (0.037)	Homo sapiens	4.8181	5.0016	2.6084	1.1756	0.98969	0.40737	2.1324	2.6198	0.080015	3.0794	1.9422	0.66504
124	TRUE	Empty	Alpha-2-macroglobulin OS=Homo sapiens GN=A2M PE=1 SV=3	A2MG_HUMAN	163 kDa	TRUE	95% (0.0072)	Homo sapiens	0.075785	0.2603	0.35175	0.026314	0.17605	0.063912	0.72908	0.85203	0.53535	0.77665	1.09	0.42622
391	TRUE	Empty	Keratin, type I cytoskeletal 10 OS=Homo sapiens GN=KRT10 PE=1 SV=6	K1C10_HUMAN	59 kDa	TRUE	0% (0.23)	Homo sapiens	2.852	4.6935	2.4386	0.54119	1.8529	0.057912	2.7911	4.8992	0.28099	0.14793	1.0663	2.659
687	TRUE	Empty	Tubulin alpha-1B chain OS=Homo sapiens GN=TUBA1B PE=1 SV=1	TBA1B_HUMAN	50 kDa	TRUE	0% (0.88)	Homo sapiens	2.797	3.7411	1.24	1.9561	3.1207	0.85541	4.7933	3.4556	0.70821	4.2156	3.4533	0.81356
499	TRUE	Empty	Polyadenylate-binding protein 1 OS=Homo sapiens GN=PABPC1 PE=1 SV=2	PABP1_HUMAN	71 kDa	TRUE	95% (0.026)	Homo sapiens	4.7188	6.4321	3.3879	0.90652	1.4038	0.17264	0	0	3.3463	0	0	2.5899
302	TRUE	Empty	Glyceraldehyde-3-phosphate dehydrogenase OS=Homo sapiens GN=GAPDH PE=1 SV=3	G3P_HUMAN	36 kDa		0% (0.45)	Homo sapiens	2.5069	6.0235	3.4186	1.6536	4.897	2.5339	9.3538	6.3241	2.4893	14.032	6.3674	2.4609
689	TRUE	Empty	Tubulin beta chain OS=Homo sapiens GN=TUBB PE=1 SV=2	TBB5_HUMAN	50 kDa	TRUE	0% (0.91)	Homo sapiens	3.9574	4.1787	1.0798	7.7828	3.1847	1.294	7.0988	3.9975	0.33559	8.2161	6.1232	0.51371
326	TRUE	Empty	Heat shock protein HSP 90-beta OS=Homo sapiens GN=HSP90AB1 PE=1 SV=4	HS90B_HUMAN	83 kDa	TRUE	95% (0.031)	Homo sapiens	2.2366	4.0326	1.4885	1.912	1.8788	0.4906	0.57882	0.82847	0	0.56334	0.27401	0.2925
652	TRUE	Empty	Syntenin-1 OS=Homo sapiens GN=SDCBP PE=1 SV=1	SDCB1_HUMAN	32 kDa		95% (0.040)	Homo sapiens	0.89883	2.8855	4.6704	1.0941	2.9818	0.8927	14.551	18.538	7.1081	8.7481	18.267	4.4584
356	TRUE	Empty	Histone H4 OS=Homo sapiens GN=HIST1H4A PE=1 SV=2	H4_HUMAN	11 kDa		95% (0.0071)	Homo sapiens	62.747	30.54	48.695	111.35	91.525	232.43	3.3092	1.184	4.6213	5.0013	9.4435	9.4547
182	TRUE	Empty	Catenin beta-1 OS=Homo sapiens GN=CTNNB1 PE=1 SV=1	CTNB1_HUMAN	85 kDa	TRUE	95% (0.020)	Homo sapiens	1.9172	2.8986	2.2055	0.62915	0.84571	0.16505	1.0948	1.5671	0.19106	1.6674	1.0278	0.44341
329	TRUE	Empty	Hemoglobin subunit alpha OS=Homo sapiens GN=HBA1 PE=1 SV=2	HBA_HUMAN	15 kDa		95% (0.0033)	Homo sapiens	1.1382	2.1678	3.7696	0.74661	1.7814	0.55923	6.3795	9.131	5.7372	6.2089	8.0087	4.1103
519	TRUE	Empty	Prostaglandin F2 receptor negative regulator OS=Homo sapiens GN=PTGFRN PE=1 SV=2	FPRP_HUMAN	99 kDa		95% (0.0043)	unknown	0.16327	0.31095	0.34817	0.060066	0.14332	0.051653	3.2353	4.9134	2.2543	4.4017	5.3859	1.9614
5	TRUE	Empty	14-3-3 protein epsilon OS=Homo sapiens GN=YWHAE PE=1 SV=1	1433E_HUMAN	29 kDa	TRUE	0% (0.88)	Homo sapiens	1.782	2.3971	12.237	4.6848	5.3753	5.1671	12.518	7.5431	2.2249	12.183	7.7559	2.3983
128	TRUE	Empty	Alpha-fetoprotein OS=Homo sapiens GN=AFP PE=1 SV=1	FETA_HUMAN	69 kDa		95% (0.0073)	Homo sapiens	0.090099	0.46088	0.4229	0.020575	0.27	0.062738	0.87993	1.2594	0.79133	1.0239	1.1047	0.46112
562	TRUE	Empty	Pyruvate kinase isozymes M1/M2 OS=Homo sapiens GN=PKM PE=1 SV=4	KPYM_HUMAN	58 kDa		0% (0.61)	Homo sapiens	2.9331	2.7194	0.89149	1.6949	1.898	0.81693	2.269	0.70093	0	2.7739	1.0847	0.099448
183	TRUE	Empty	Catenin delta-1 OS=Homo sapiens GN=CTNND1 PE=1 SV=1	CTND1_HUMAN	108 kDa		95% (0.0087)	unknown	1.7643	2.1603	0.90487	0.42271	0.2008	0.12331	0.43685	0.62526	0	0.71225	0.31924	0.16384
671	TRUE	Empty	Thrombospondin-1 OS=Homo sapiens GN=THBS1 PE=1 SV=2	TSP1_HUMAN	129 kDa		95% (0.029)	Homo sapiens	0	0.089597	0.25942	0	0.22655	0.09959	2.3515	1.7653	0.46654	2.2886	2.7954	0.73198
498	TRUE	Empty	Poly(rC)-binding protein 2 OS=Homo sapiens GN=PCBP2 PE=1 SV=1	PCBP2_HUMAN	39 kDa	TRUE	0% (0.24)	Homo sapiens	2.5095	4.7794	2.7068	0.93047	1.7281	0.40155	0	0	3.1242	0.47412	0	3.3543
695	TRUE	Empty	Tumor susceptibility gene 101 protein OS=Homo sapiens GN=TSG101 PE=1 SV=2	TS101_HUMAN	44 kDa		0% (0.080)	unknown	2.9833	2.1292	0.87372	0.59415	0.94142	0.21875	3.3064	3.5718	9.5468	3.218	3.1328	6.8397
715	TRUE	Empty	Unconventional myosin-Ic OS=Homo sapiens GN=MYO1C PE=1 SV=4	MYO1C_HUMAN	122 kDa		95% (0.00099)	Homo sapiens	1.4028	2.2277	1.1223	0.38183	0.58352	0.10704	0	0	0	0	0	0.24827
296	TRUE	Empty	Gelsolin OS=Homo sapiens GN=GSN PE=1 SV=1	GELS_HUMAN	86 kDa		95% (0.017)	Homo sapiens	0	0.20859	0.56216	0	0.30796	0.083397	1.5449	1.9868	0.39588	1.5036	1.9395	1.1003
678	TRUE	Empty	Transitional endoplasmic reticulum ATPase OS=Homo sapiens GN=VCP PE=1 SV=4	TERA_HUMAN	89 kDa		0% (0.12)	Homo sapiens	0.90275	1.0455	0.31718	0.39202	0.34264	0.23404	1.1791	0.7683	0.089745	1.735	1.1402	0.85173
220	TRUE	Empty	Creatine kinase B-type OS=Homo sapiens GN=CKB PE=1 SV=1	KCRB_HUMAN	43 kDa		0% (0.32)	Homo sapiens	1.6906	5.4604	2.9544	0.98642	2.8959	0.38975	6.2388	4.3106	0.85033	2.5308	0.8564	0.98884
253	TRUE	Empty	Elongation factor 1-alpha 2 OS=Homo sapiens GN=EEF1A2 PE=1 SV=1	EF1A2_HUMAN	50 kDa	TRUE	0% (0.75)	unknown	2.5487	6.7514	2.0498	1.9385	2.8436	0.66075	1.7922	1.7979	9.4284	1.7442	1.271	6.2345
395	TRUE	Empty	Keratin, type II cytoskeletal 2 epidermal OS=Homo sapiens GN=KRT2 PE=1 SV=2	K22E_HUMAN	65 kDa	TRUE	95% (0.016)	Homo sapiens	2.2052	4.1998	2.0862	0.42337	1.1122	0.066173	0.28005	1.33	0.25185	0	0.54065	1.1072
506	TRUE	Empty	Pregnancy zone protein OS=Homo sapiens GN=PZP PE=1 SV=4	PZP_HUMAN	164 kDa	TRUE	95% (0.0070)	Homo sapiens	0.056079	0.25936	0.31222	0.026223	0.17541	0.057772	0.72633	0.75628	0.47518	0.57721	0.82736	0.34044
330	TRUE	Empty	Hemoglobin subunit beta OS=Homo sapiens GN=HBB PE=1 SV=2	HBB_HUMAN (+1)	16 kDa		95% (0.0034)	Homo sapiens	0.4311	1.3657	1.2531	0.20158	0.80005	0.2757	3.1451	3.0354	1.9072	3.061	3.9483	2.0264
257	TRUE	Empty	Elongation factor 2 OS=Homo sapiens GN=EEF2 PE=1 SV=4	EF2_HUMAN	95 kDa	TRUE	95% (0.011)	Homo sapiens	2.3936	1.9286	0.72291	0.71398	0.41217	0.24592	0.2901	0.13378	0.084055	0.18505	0.11734	0.32243
204	TRUE	Empty	Cofilin-1 OS=Homo sapiens GN=CFL1 PE=1 SV=3	COF1_HUMAN	19 kDa	TRUE	0% (0.61)	Homo sapiens	3.9528	0.31841	10.273	6.8767	1.3372	4.5463	2.5827	0.70771	4.2096	0	1.3538	3.8805
260	TRUE	Empty	Epithelial cell adhesion molecule OS=Homo sapiens GN=EPCAM PE=1 SV=2	EPCAM_HUMAN	35 kDa		95% (0.0020)	unknown	0.40118	0.76405	1.4204	0.45668	0.73975	0.21071	2.8884	2.8066	2.5976	7.6249	4.2919	3.9241
419	TRUE	Empty	Metalloreductase STEAP2 OS=Homo sapiens GN=STEAP2 PE=1 SV=3	STEA2_HUMAN	56 kDa		0% (0.070)	unknown	0.17155	1.1735	0.65529	0.21082	0.78788	0.11689	3.3178	4.7488	0.62648	4.3228	3.7459	1.3456
349	TRUE	Empty	Histone H2A type 2-A OS=Homo sapiens GN=HIST2H2AA3 PE=1 SV=3	H2A2A_HUMAN (+1)	14 kDa	TRUE	95% (0.038)	Homo sapiens	5.5078	6.1987	5.6879	4.1971	2.7271	4.6617	0	3.5559	2.2343	1.4333	3.1189	4.6575
554	TRUE	Empty	Prothrombin OS=Homo sapiens GN=F2 PE=1 SV=2	THRB_HUMAN	70 kDa		95% (0.031)	Homo sapiens	0	0.16794	0.32292	0	0.20617	0.075342	1.9894	1.2302	0.49147	1.9362	1.7398	0.55376
563	TRUE	Empty	Rab GDP dissociation inhibitor beta OS=Homo sapiens GN=GDI2 PE=1 SV=2	GDIB_HUMAN	51 kDa		0% (0.50)	Homo sapiens	1.9361	3.0446	0.4608	0.74752	1.6123	0.50194	3.0711	2.5511	0.90594	2.3225	0.97899	0.80515
380	TRUE	Empty	Inter-alpha-trypsin inhibitor heavy chain H2 OS=Homo sapiens GN=ITIH2 PE=1 SV=2	ITIH2_HUMAN	106 kDa		95% (0.0013)	Homo sapiens	0	0.22531	0.26244	0	0.16756	0.04745	0.64141	0.77476	0.57683	0.62426	0.67953	0.34876
325	TRUE	Empty	Heat shock protein HSP 90-alpha OS=Homo sapiens GN=HSP90AA1 PE=1 SV=5	HS90A_HUMAN	85 kDa	TRUE	0% (0.14)	Homo sapiens	1.7411	2.946	0.74237	1.1921	1.43	0.27093	0.82839	0.8143	0	0.67758	0.26958	0.44856
412	TRUE	Empty	Lumican OS=Homo sapiens GN=LUM PE=1 SV=2	LUM_HUMAN	38 kDa		95% (0.010)	Homo sapiens	0	0.31467	0.45193	0	0.28853	0.067045	1.3903	1.5239	0.9575	1.6972	1.7454	0.49277
167	TRUE	Empty	CD9 antigen OS=Homo sapiens GN=CD9 PE=1 SV=4	CD9_HUMAN	25 kDa		95% (0.0050)	unknown	0.78375	0.78412	1.7598	0.47088	0.45936	0.32652	3.7248	6.5397	4.109	1.6876	4.676	2.9438
403	TRUE	Empty	Lactadherin OS=Homo sapiens GN=MFGE8 PE=1 SV=2	MFGM_HUMAN	43 kDa		95% (0.034)	unknown	0	0	0	0	0	0	6.8084	10.787	1.9684	5.3559	9.4615	2.4949
127	TRUE	Empty	Alpha-enolase OS=Homo sapiens GN=ENO1 PE=1 SV=2	ENOA_HUMAN	47 kDa	TRUE	0% (0.57)	Homo sapiens	1.4454	2.4592	0.8027	0.92364	1.4407	0.81267	4.7624	2.3518	0.17095	1.3221	1.7054	0.3936
189	TRUE	Empty	Choline transporter-like protein 1 OS=Homo sapiens GN=SLC44A1 PE=1 SV=1	CTL1_HUMAN	73 kDa		95% (0.048)	unknown	0.17605	0.16033	0.071955	0.082319	0.19642	0.05835	2.0842	1.3959	0.59861	1.8284	2.3584	0.33545
353	TRUE	Empty	Histone H2B type 1-C/E/F/G/I OS=Homo sapiens GN=HIST1H2BC PE=1 SV=4	H2B1C_HUMAN (+6)	14 kDa	TRUE	0% (0.94)	Homo sapiens	1.8353	3.4954	5.8553	3.422	3.7383	2.4201	0	5.4732	2.28	1.4599	6.8141	1.6335
9	TRUE	Empty	14-3-3 protein zeta/delta OS=Homo sapiens GN=YWHAZ PE=1 SV=1	1433Z_HUMAN	28 kDa	TRUE	0% (0.60)	Homo sapiens	1.3552	0.44553	9.3864	3.6982	1.512	2.3241	5.7151	11.243	0.99012	7.6447	11.449	1.7047
354	TRUE	Empty	Histone H3.1 OS=Homo sapiens GN=HIST1H3A PE=1 SV=2	H31_HUMAN	15 kDa	TRUE	0% (0.21)	Homo sapiens	1.1158	0.85482	2.7306	2.1353	0.83614	4.4314	0.5982	0	1.1938	0.58221	0.75098	0.85527
388	TRUE	Empty	Junction plakoglobin OS=Homo sapiens GN=JUP PE=1 SV=3	PLAK_HUMAN	82 kDa	TRUE	0% (0.63)	unknown	1.0202	1.5325	0.77373	0.44212	0.82373	0.075519	1.005	1.4385	0	1.9414	0.74169	0.2194
471	TRUE	Empty	Peptidyl-prolyl cis-trans isomerase A OS=Homo sapiens GN=PPIA PE=1 SV=2	PPIA_HUMAN	18 kDa		0% (0.94)	Homo sapiens	5.1538	0	5.926	3.571	2.3871	2.8866	1.1158	0.73034	13.708	0	0	17.6
165	TRUE	Empty	CD81 antigen OS=Homo sapiens GN=CD81 PE=1 SV=1	CD81_HUMAN	26 kDa		95% (< 0.00010)	Homo sapiens	0.25369	0	0.44334	0	0	0.06577	2.9258	3.2624	4.0288	2.2184	3.6731	3.4859
444	TRUE	Empty	Neprilysin OS=Homo sapiens GN=MME PE=1 SV=2	NEP_HUMAN	86 kDa		95% (0.0050)	Homo sapiens	0.758	0.44318	0.26083	0.016481	0.039323	0.0091373	1.7132	2.2183	0.73628	2.1818	2.1508	1.2131
714	TRUE	Empty	Unconventional myosin-Ib OS=Homo sapiens GN=MYO1B PE=1 SV=3	MYO1B_HUMAN	132 kDa	TRUE	95% (0.0011)	unknown	0.81658	0.96825	0.49607	0.23773	0.49124	0.089224	0	0	0	0	0	0
722	TRUE	Empty	Vacuolar protein sorting-associated protein 37B OS=Homo sapiens GN=VPS37B PE=1 SV=1	VP37B_HUMAN	31 kDa		0% (0.62)	unknown	1.3571	4.7325	0.79804	0.28173	0.67221	0.11839	0.96047	1.9331	7.5669	0.93479	0.36229	12.747
285	TRUE	Empty	Filamin-B OS=Homo sapiens GN=FLNB PE=1 SV=2	FLNB_HUMAN	278 kDa	TRUE	0% (0.077)	Homo sapiens	0.49512	0.94295	0.057159	0.13865	0.18171	0.048836	0	0	0	0	0	0
298	TRUE	Empty	Glutamate carboxypeptidase 2 OS=Homo sapiens GN=FOLH1 PE=1 SV=1	FOLH1_HUMAN	84 kDa		95% (< 0.00010)	unknown	0	0	0	0	0	0	1.2623	2.2579	1.2742	2.0416	2.1899	2.0024
311	TRUE	Empty	Guanine nucleotide-binding protein G(I)/G(S)/G(T) subunit beta-2 OS=Homo sapiens GN=GNB2 PE=1 SV=3	GBB2_HUMAN	37 kDa	TRUE	0% (0.92)	unknown	0.37234	2.7058	1.8445	0.86667	2.3417	0.77078	2.2097	2.0609	0	3.5416	1.8076	0.50899
393	TRUE	Empty	Keratin, type I cytoskeletal 9 OS=Homo sapiens GN=KRT9 PE=1 SV=3	K1C9_HUMAN	62 kDa	TRUE	0% (0.064)	Homo sapiens	1.178	1.4998	0.82063	0.098545	0.30186	0.054637	0.29564	2.2988	1.0634	0	0.37114	0.092793
240	TRUE	Empty	Disintegrin and metalloproteinase domain-containing protein 10 OS=Homo sapiens GN=ADAM10 PE=1 SV=1	ADA10_HUMAN	84 kDa		0% (0.064)	Homo sapiens	0.42747	0.81413	0.12758	0.090467	0.31437	0.050158	1.4192	2.0313	0.51457	1.8695	1.7816	0.53691
449	TRUE	Empty	Neutral amino acid transporter B(0) OS=Homo sapiens GN=SLC1A5 PE=1 SV=2	AAAT_HUMAN	57 kDa		95% (0.00044)	unknown	1.2237	1.6955	1.0636	0.32604	0.58554	0.15779	0.15803	0.22619	0	0.3165	0	0.10182
362	TRUE	Empty	Immunoglobulin superfamily member 8 OS=Homo sapiens GN=IGSF8 PE=1 SV=1	IGSF8_HUMAN	65 kDa		95% (< 0.00010)	unknown	0	0.088426	0	0	0	0	2.4366	2.1696	2.1912	2.3714	1.4047	1.1142
115	TRUE	Empty	Adenosylhomocysteinase OS=Homo sapiens GN=AHCY PE=1 SV=4	SAHH_HUMAN	48 kDa		0% (0.29)	Homo sapiens	0.64883	1.043	0.111	0.40801	1.2587	0.32906	2.9459	1.5425	0.54247	1.5763	2.0333	0.69434
584	TRUE	Empty	Ras-related protein Rap-1b OS=Homo sapiens GN=RAP1B PE=1 SV=1	RAP1B_HUMAN	21 kDa	TRUE	0% (0.37)	Homo sapiens	2.1266	0.28329	6.7291	1.8005	1.1437	0.82657	3.0318	4.3394	3.5613	2.1726	6.3244	4.0522
401	TRUE	Empty	L-lactate dehydrogenase B chain OS=Homo sapiens GN=LDHB PE=1 SV=2	LDHB_HUMAN	37 kDa	TRUE	0% (0.49)	Homo sapiens	1.0824	1.746	1.8916	0.78294	1.8681	0.63282	1.1243	1.1535	0.46207	1.432	1.8471	0.72438
314	TRUE	Empty	Guanine nucleotide-binding protein G(k) subunit alpha OS=Homo sapiens GN=GNAI3 PE=1 SV=3	GNAI3_HUMAN	41 kDa	TRUE	0% (0.21)	unknown	2.0567	3.9171	1.6456	1.1973	2.8569	0.47516	1.6327	1.0322	0	1.5891	0.57969	0
381	TRUE	Empty	Inter-alpha-trypsin inhibitor heavy chain H3 OS=Homo sapiens GN=ITIH3 PE=1 SV=2	ITIH3_HUMAN	100 kDa		95% (0.026)	Homo sapiens	0	0.11672	0.16329	0	0.06838	0.024225	0.37455	0.53609	0.33683	0.36453	0.72896	0.17805
642	TRUE	Empty	Stress-induced-phosphoprotein 1 OS=Homo sapiens GN=STIP1 PE=1 SV=1	STIP1_HUMAN	63 kDa		95% (0.0030)	Homo sapiens	1.5074	1.3213	0.69143	0.76428	0.9676	0.20178	0	0	0	0	0	0
536	TRUE	Empty	Protein NDRG1 OS=Homo sapiens GN=NDRG1 PE=1 SV=1	NDRG1_HUMAN	43 kDa		0% (0.057)	unknown	1.3193	2.8405	0.55543	0.97788	1.2936	0.34204	0.20961	0.30001	0	0	0	0
136	TRUE	Empty	Annexin A5 OS=Homo sapiens GN=ANXA5 PE=1 SV=2	ANXA5_HUMAN	36 kDa		0% (0.052)	Homo sapiens	0.17715	0.33739	0.8888	0.43948	1.2393	0.33633	4.4391	3.9785	0.73965	4.3204	2.3759	2.1165
239	TRUE	Empty	Disco-interacting protein 2 homolog B OS=Homo sapiens GN=DIP2B PE=1 SV=3	DIP2B_HUMAN	171 kDa	TRUE	95% (0.00098)	unknown	0.63884	0.61638	0.29714	0.11939	0.10142	0.028552	0	0.074098	0	0.050385	0.06499	0
716	TRUE	Empty	Unconventional myosin-Id OS=Homo sapiens GN=MYO1D PE=1 SV=2	MYO1D_HUMAN	116 kDa		95% (0.049)	Homo sapiens	0.72692	1.2987	0.45596	0.122	0.22002	0.027998	0	0	0.36414	0	0	0.56044
377	TRUE	Empty	Integrin beta-1 OS=Homo sapiens GN=ITGB1 PE=1 SV=2	ITB1_HUMAN	88 kDa		0% (0.27)	unknown	0.50316	1.0586	0.39203	0.16655	0.16074	0.09234	0.42609	1.1289	0.090654	0.52811	0.6812	0.59189
55	TRUE	Empty	60S acidic ribosomal protein P0 OS=Homo sapiens GN=RPLP0 PE=1 SV=1	RLA0_HUMAN	34 kDa		0% (0.99)	Homo sapiens	0.53863	1.5877	0.15533	0.65063	2.0736	0.48182	0	0	2.667	0.25585	0	2.6514
347	TRUE	Empty	Histone H1.3 OS=Homo sapiens GN=HIST1H1D PE=1 SV=2	H13_HUMAN	22 kDa		95% (0.014)	Homo sapiens	1.5259	2.9061	1.2041	0.88477	2.1111	0.49054	0	0	0	0	0	0
487	TRUE	Empty	Pigment epithelium-derived factor OS=Homo sapiens GN=SERPINF1 PE=1 SV=4	PEDF_HUMAN	46 kDa		95% (0.0013)	Homo sapiens	0	0.1248	0.23715	0	0.42124	0.075534	1.1166	1.5982	1.0042	1.0867	1.4018	0.71943
566	TRUE	Empty	Ras GTPase-activating-like protein IQGAP1 OS=Homo sapiens GN=IQGAP1 PE=1 SV=1	IQGA1_HUMAN	189 kDa	TRUE	0% (0.20)	Homo sapiens	0.69608	0.18913	0.027707	0.15483	0.072601	0.04443	0	0	0	0	0	0
475	TRUE	Empty	Peroxiredoxin-1 OS=Homo sapiens GN=PRDX1 PE=1 SV=1	PRDX1_HUMAN	22 kDa	TRUE	0% (0.12)	Homo sapiens	0.69772	0	2.7071	2.6638	1.3663	0.49844	3.6216	2.0528	4.12	2.7133	3.4998	2.3334
720	TRUE	Empty	Vacuolar protein sorting-associated protein 28 homolog OS=Homo sapiens GN=VPS28 PE=1 SV=1	VPS28_HUMAN	25 kDa		0% (0.44)	unknown	1.5449	0	1.0246	0.7224	0.13473	0.066709	1.2176	2.4819	19.982	0.34759	2.9099	14.316
723	TRUE	Empty	Vacuolar protein sorting-associated protein 37C OS=Homo sapiens GN=VPS37C PE=1 SV=2	VP37C_HUMAN	39 kDa		95% (0.0053)	unknown	0.25697	0.68112	0.13762	0.16723	0.2867	0.020416	1.0577	2.4782	2.6739	1.0294	1.7334	1.9157
545	TRUE	Empty	Protein kinase C and casein kinase substrate in neurons protein 2 OS=Homo sapiens GN=PACSIN2 PE=1 SV=2	PACN2_HUMAN	56 kDa		0% (0.36)	unknown	1.0173	1.5384	0.53359	0.05227	0	0	0	0	1.8927	0	0	1.0196
144	TRUE	Empty	Arrestin domain-containing protein 1 OS=Homo sapiens GN=ARRDC1 PE=2 SV=1	ARRD1_HUMAN	46 kDa		0% (0.071)	unknown	0.066009	0.26042	0.11535	0.063938	0	0.017113	3.1056	3.8877	0.36368	3.0225	2.9537	0.40496
427	TRUE	Empty	Multivesicular body subunit 12A OS=Homo sapiens GN=MVB12A PE=1 SV=1	MB12A_HUMAN	29 kDa	TRUE	0% (0.23)	unknown	0.50524	0.42883	1.1707	0.31326	0.74744	0.13098	1.4942	0.95314	5.6991	1.9283	1.3276	4.7565
622	TRUE	Empty	Sodium/potassium-transporting ATPase subunit beta-1 OS=Homo sapiens GN=ATP1B1 PE=1 SV=1	AT1B1_HUMAN	35 kDa		95% (0.033)	unknown	0.39971	0.16546	0	0.1337	0.31901	0.022524	3.4034	4.1163	1.7564	5.8967	2.4519	1.2584
557	TRUE	Empty	Putative helicase MOV-10 OS=Homo sapiens GN=MOV10 PE=1 SV=2	MOV10_HUMAN	114 kDa		0% (0.58)	unknown	0.79636	1.085	0.19317	0.10957	0.41605	0.013924	0	0	0.6232	0	0	1.3373
436	TRUE	Empty	Myristoylated alanine-rich C-kinase substrate OS=Homo sapiens GN=MARCKS PE=1 SV=4	MARCS_HUMAN	32 kDa		0% (0.23)	Homo sapiens	0.7568	1.4413	1.0437	0.628	0.50527	0.11741	0.95287	1.3638	0.25766	0.92739	0.35969	0
210	TRUE	Empty	Complement C4-A OS=Homo sapiens GN=C4A PE=1 SV=2	CO4A_HUMAN	193 kDa		95% (0.049)	Homo sapiens	0	0.029637	0.11156	0.0072766	0.10866	0.01655	0.33891	0.34065	0.16979	0.28033	0.49041	0.090465
683	TRUE	Empty	Triosephosphate isomerase OS=Homo sapiens GN=TPI1 PE=1 SV=3	TPIS_HUMAN	31 kDa		0% (0.10)	Homo sapiens	0.33138	0.18927	1.0765	1.0404	0.23369	0.57684	3.4556	2.6075	2.079	1.3425	5.1739	1.1738
321	TRUE	Empty	Heat shock 70 kDa protein 1A/1B OS=Homo sapiens GN=HSPA1A PE=1 SV=5	HSP71_HUMAN	70 kDa	TRUE	0% (0.053)	Homo sapiens	0.90668	1.0161	0.50786	0.13589	0.26386	0.061311	1.027	1.9836	0.77294	1.3488	0.87804	0.55376
190	TRUE	Empty	Choline transporter-like protein 2 OS=Homo sapiens GN=SLC44A2 PE=1 SV=3	CTL2_HUMAN	80 kDa		0% (0.089)	unknown	0.2043	0.30493	0.2056	0.11704	0.22794	0.019926	0.60422	1.2621	0.31292	0.72045	0.59446	0.30509
389	TRUE	Empty	Junctional adhesion molecule A OS=Homo sapiens GN=F11R PE=1 SV=1	JAM1_HUMAN	33 kDa		0% (0.12)	unknown	0.72701	1.704	0.7629	0.33995	0.99826	0.14901	2.1501	0.39723	1.1611	3.693	1.6208	1.7049
568	TRUE	Empty	Ras-related C3 botulinum toxin substrate 1 OS=Homo sapiens GN=RAC1 PE=1 SV=1	RAC1_HUMAN	21 kDa	TRUE	0% (0.67)	Homo sapiens	3.6223	0	4.3316	1.159	1.0959	0.33167	1.487	1.314	8.0033	0.41443	1.1525	5.7339
222	TRUE	Empty	Cullin-associated NEDD8-dissociated protein 1 OS=Homo sapiens GN=CAND1 PE=1 SV=2	CAND1_HUMAN	136 kDa		95% (0.0074)	Homo sapiens	0.33123	0.3651	0.11829	0.12786	0.24357	0.13531	0	0	0	0.063417	0	0
310	TRUE	Empty	Guanine nucleotide-binding protein G(I)/G(S)/G(T) subunit beta-1 OS=Homo sapiens GN=GNB1 PE=1 SV=3	GBB1_HUMAN	37 kDa	TRUE	0% (0.81)	unknown	0.26624	3.0861	2.141	0.97658	2.058	0.76658	2.2012	0.71921	0.21641	2.1424	2.7634	0.32375
215	TRUE	Empty	Copine-3 OS=Homo sapiens GN=CPNE3 PE=1 SV=1	CPNE3_HUMAN	60 kDa		95% (0.049)	Homo sapiens	0.15939	0.30356	0	0.13124	0.17783	0.10772	1.4447	1.188	0.27505	2.1075	1.2857	0.53479
258	TRUE	Empty	Endophilin-A2 OS=Homo sapiens GN=SH3GL1 PE=1 SV=1	SH3G1_HUMAN	41 kDa		0% (0.76)	unknown	1.0565	1.4786	0.1279	0.25058	0.26489	0.039451	0	0	3.6776	0	0	5.7352
316	TRUE	Empty	Guanine nucleotide-binding protein G(s) subunit alpha isoforms XLas OS=Homo sapiens GN=GNAS PE=1 SV=2	GNAS1_HUMAN	111 kDa		0% (0.35)	Homo sapiens	0.2403	0.33314	0.047337	0.16167	0.19516	0.02935	0.6126	0.74044	0.072044	0.78993	0.42033	0.10474
490	TRUE	Empty	Plasminogen OS=Homo sapiens GN=PLG PE=1 SV=2	PLMN_HUMAN	91 kDa		95% (0.041)	Homo sapiens	0	0	0.11843	0	0.11547	0.046369	1.025	0.7571	0.18024	0.62917	0.96438	0.26774
655	TRUE	Empty	T-complex protein 1 subunit delta OS=Homo sapiens GN=CCT4 PE=1 SV=4	TCPD_HUMAN	58 kDa		0% (0.14)	Homo sapiens	0.86275	0.55643	0.091205	0.5005	0.65956	0.11237	0.15435	0	0	0.15022	0.19377	0
163	TRUE	Empty	CD276 antigen OS=Homo sapiens GN=CD276 PE=1 SV=1	CD276_HUMAN	57 kDa		95% (0.040)	unknown	0.36655	0.69809	0.40286	0.13871	0.33097	0.059765	0.49683	0.46076	0.2895	0.66354	0.62372	0.43927
713	TRUE	Empty	Ubiquitin-like modifier-activating enzyme 1 OS=Homo sapiens GN=UBA1 PE=1 SV=3	UBA1_HUMAN	118 kDa		95% (0.043)	Homo sapiens	0.54441	0.55117	0.044599	0.18366	0.2865	0.11126	0	0	0	0	0	0
288	TRUE	Empty	Fructose-bisphosphate aldolase A OS=Homo sapiens GN=ALDOA PE=1 SV=2	ALDOA_HUMAN	39 kDa	TRUE	0% (0.75)	Homo sapiens	0.57123	1.0879	0.43933	0.45738	0.9277	0.55855	2.4591	0.68063	0.20525	2.3933	1.2979	0.14705
216	TRUE	Empty	Core histone macro-H2A.1 OS=Homo sapiens GN=H2AFY PE=1 SV=4	H2AY_HUMAN	40 kDa	TRUE	0% (0.46)	unknown	0.45293	1.8486	0.27932	0.32319	2.3812	0.5533	0.22693	0	0	0.99977	1.6816	0.14621
387	TRUE	Empty	Isocitrate dehydrogenase [NADP] cytoplasmic OS=Homo sapiens GN=IDH1 PE=1 SV=2	IDHC_HUMAN	47 kDa	TRUE	0% (0.56)	Homo sapiens	0.6685	1.4867	0.11368	0.61442	0.87097	0.20238	0.85476	0.27537	0	0.38768	0.24152	0.12396
150	TRUE	Empty	Band 4.1-like protein 4B OS=Homo sapiens GN=EPB41L4B PE=2 SV=2	E41LB_HUMAN	100 kDa	TRUE	0% (0.12)	unknown	0.435	0.51612	0.052751	0.09192	0.10437	0.060455	0.089273	0.12778	0.16319	0.086886	0.11207	0.057519
249	TRUE	Empty	E3 ubiquitin-protein ligase NEDD4-like OS=Homo sapiens GN=NEDD4L PE=1 SV=2	NED4L_HUMAN	112 kDa	TRUE	0% (0.052)	Homo sapiens	0.58032	0.33028	0.046959	0.066589	0.02998	0	0	0	0	0	0	0
230	TRUE	Empty	D-3-phosphoglycerate dehydrogenase OS=Homo sapiens GN=PHGDH PE=1 SV=4	SERA_HUMAN	57 kDa		0% (0.92)	Homo sapiens	0.4456	0.44377	0.093377	0.32604	0.1894	0.13606	0.68912	0.22619	0	0.48862	0.40825	0.10182
640	TRUE	Empty	Spondin-2 OS=Homo sapiens GN=SPON2 PE=1 SV=3	SPON2_HUMAN	36 kDa		0% (0.058)	Homo sapiens	0	0	0	0	0.094792	0.022026	2.7913	5.5166	0.74219	3.2111	2.9201	0.74254
85	TRUE	Empty	60S ribosomal protein L6 OS=Homo sapiens GN=RPL6 PE=1 SV=3	RL6_HUMAN	33 kDa		95% (0.021)	Homo sapiens	0.30874	0.58799	0.16286	1.0751	0.98921	0.32935	0	0	0.24786	0	0	0.17758
148	TRUE	Empty	Axin interactor, dorsalization-associated protein OS=Homo sapiens GN=AIDA PE=1 SV=1	AIDA_HUMAN	35 kDa		0% (0.27)	unknown	0.28694	1.0022	0.91957	0.38005	0.73975	0.10401	3.4188	2.2275	0.23182	6.738	2.4617	0.54676
571	TRUE	Empty	Ras-related protein Rab-11B OS=Homo sapiens GN=RAB11B PE=1 SV=4	RB11B_HUMAN	24 kDa		0% (0.81)	Homo sapiens	0.61588	0	1.8594	0.93155	0.68715	0.21405	0.79501	0.53266	2.1959	0	0.99805	1.1736
654	TRUE	Empty	T-complex protein 1 subunit beta OS=Homo sapiens GN=CCT2 PE=1 SV=4	TCPB_HUMAN	57 kDa		95% (0.020)	Homo sapiens	0.59687	0.69341	0	0.61584	0.57452	0.37453	0	0	0	0	0	0
297	TRUE	Empty	Glucose-6-phosphate isomerase OS=Homo sapiens GN=GPI PE=1 SV=4	G6PI_HUMAN	63 kDa		0% (0.67)	Homo sapiens	0.68596	0.74578	0.083589	0.24846	0.23063	0.15729	0.61135	0	0	0.7635	0	0
149	TRUE	Empty	BRO1 domain-containing protein BROX OS=Homo sapiens GN=BROX PE=1 SV=1	BROX_HUMAN	46 kDa		0% (0.55)	unknown	0.78555	0.71706	0	0.26516	0.63268	0.097611	1.1135	0.27671	1.0014	0.18815	0.2427	0.89278
509	TRUE	Empty	Profilin-1 OS=Homo sapiens GN=PFN1 PE=1 SV=2	PROF1_HUMAN	15 kDa		0% (0.94)	Homo sapiens	1.1497	0	3.8148	1.0207	1.2828	0.96728	0	0	7.6572	0	0	5.4859
162	TRUE	Empty	CD2-associated protein OS=Homo sapiens GN=CD2AP PE=1 SV=1	CD2AP_HUMAN	71 kDa		0% (0.067)	unknown	0.65667	0.87248	0.15113	0.10831	0	0.022421	0	0	0.23002	0	0	0.34502
198	TRUE	Empty	Coagulation factor V OS=Homo sapiens GN=F5 PE=1 SV=4	FA5_HUMAN	252 kDa		95% (0.044)	Homo sapiens	0	0.022686	0.041901	0	0.040386	0.012594	0.25635	0.15323	0.063771	0.21247	0.37019	0.092562
676	TRUE	Empty	Transferrin receptor protein 1 OS=Homo sapiens GN=TFRC PE=1 SV=2	TFR1_HUMAN	85 kDa		0% (0.69)	Homo sapiens	0.42349	0.44703	0	0.13059	0.36321	0.04973	0.21416	0.15037	0	0.3187	0.13189	0
483	TRUE	Empty	Phosphoglycerate kinase 1 OS=Homo sapiens GN=PGK1 PE=1 SV=3	PGK1_HUMAN	45 kDa		0% (0.32)	Homo sapiens	0.21943	0.26859	0.24645	0.58125	0.92279	0.24785	0.89787	1.2851	0.18088	0.63159	0.52361	0.41811
264	TRUE	Empty	Eukaryotic initiation factor 4A-I OS=Homo sapiens GN=EIF4A1 PE=1 SV=1	IF4A1_HUMAN	46 kDa	TRUE	0% (0.87)	Homo sapiens	0.57043	1.0864	0	0.48772	1.018	0.14789	0.40235	0.57589	0.56229	0.39159	0.24388	0.40284
324	TRUE	Empty	Heat shock protein 75 kDa, mitochondrial OS=Homo sapiens GN=TRAP1 PE=1 SV=3	TRAP1_HUMAN	80 kDa		0% (0.46)	Homo sapiens	0.11765	0.14638	0.13431	0.035939	0.13127	0.0097637	0.11138	0.15942	0	0.1084	0.13983	0.071763
375	TRUE	Empty	Integrin alpha-6 OS=Homo sapiens GN=ITGA6 PE=1 SV=4	ITA6_HUMAN	127 kDa		95% (0.035)	unknown	0.4627	0.62632	0.1277	0.11083	0.11012	0.069186	0	0.1005	0	0.13844	0	0.091646
42	TRUE	Empty	40S ribosomal protein S3 OS=Homo sapiens GN=RPS3 PE=1 SV=2	RS3_HUMAN	27 kDa		0% (0.052)	Homo sapiens	0.94493	0.21918	0.96775	1.8039	3.713	0.74063	0	0	0.30609	0	0	0.46592
400	TRUE	Empty	L-lactate dehydrogenase A chain OS=Homo sapiens GN=LDHA PE=1 SV=2	LDHA_HUMAN	37 kDa	TRUE	0% (0.79)	Homo sapiens	0.4975	0.94748	0.8694	0.50616	1.0229	0.32744	1.1243	0.35187	0	1.432	1.0117	0.15839
276	TRUE	Empty	Ezrin OS=Homo sapiens GN=EZR PE=1 SV=4	EZRI_HUMAN	69 kDa	TRUE	95% (0.0022)	Homo sapiens	0.75656	1.1595	0.61358	0.11176	0.048538	0.048403	0.40445	0	0	0.12522	0	0
574	TRUE	Empty	Ras-related protein Rab-1B OS=Homo sapiens GN=RAB1B PE=1 SV=1	RAB1B_HUMAN	22 kDa	TRUE	0% (0.54)	unknown	0.69334	0.56839	1.6363	0.89184	0.77357	0.24275	0	0	1.2822	0	0	0.91863
693	TRUE	Empty	Tubulin beta-4B chain OS=Homo sapiens GN=TUBB4B PE=1 SV=1	TBB4B_HUMAN	50 kDa	TRUE	0% (0.78)	Homo sapiens	3.0784	3.4402	0	5.0998	2.6573	1.3817	4.3756	0	0	4.2586	0	0
338	TRUE	Empty	Heterogeneous nuclear ribonucleoprotein K OS=Homo sapiens GN=HNRNPK PE=1 SV=1	HNRPK_HUMAN	51 kDa		0% (0.059)	Homo sapiens	0.33807	0.36201	0	0.37404	0.77617	0.15497	0	0	0	0	0	0
36	TRUE	Empty	40S ribosomal protein S2 OS=Homo sapiens GN=RPS2 PE=1 SV=2	RS2_HUMAN	31 kDa		0% (0.080)	Homo sapiens	0.20547	0.18584	0.17053	1.1619	2.7724	0.55977	0	0	0.54649	0.28087	0.36229	0.61883
219	TRUE	Empty	Coxsackievirus and adenovirus receptor OS=Homo sapiens GN=CXADR PE=1 SV=1	CXAR_HUMAN	40 kDa		0% (0.097)	unknown	1.6611	3.1636	0.13295	0.98408	1.0706	0.24877	0	0	0	0	0	0
91	TRUE	Empty	ADP-ribosylation factor 1 OS=Homo sapiens GN=ARF1 PE=1 SV=2	ARF1_HUMAN (+1)	21 kDa	TRUE	0% (0.89)	Homo sapiens	1.7176	0	2.3583	1.2356	0.5861	0.5562	0.44235	0	2.0213	0	0	5.0352
238	TRUE	Empty	Dipeptidyl peptidase 4 OS=Homo sapiens GN=DPP4 PE=1 SV=2	DPP4_HUMAN	88 kDa		0% (0.055)	Homo sapiens	0.61139	1.6211	0.25211	0.08591	0.038077	0.080646	0	0	0	0	0	0
677	TRUE	Empty	Transforming protein RhoA OS=Homo sapiens GN=RHOA PE=1 SV=1	RHOA_HUMAN	22 kDa	TRUE	0% (0.41)	Homo sapiens	0.96203	0.26989	2.1868	1.1288	0.55084	0.128	0.90252	1.2918	2.5587	0	0.52614	1.3552
8	TRUE	Empty	14-3-3 protein theta OS=Homo sapiens GN=YWHAQ PE=1 SV=1	1433T_HUMAN	28 kDa	TRUE	0% (0.82)	Homo sapiens	0.52714	0	3.9735	2.1973	0.78157	1.2183	2.0717	2.2314	0.29356	3.2005	3.3215	0.70936
476	TRUE	Empty	Peroxiredoxin-2 OS=Homo sapiens GN=PRDX2 PE=1 SV=5	PRDX2_HUMAN	22 kDa	TRUE	0% (0.73)	Homo sapiens	1.2423	0.26848	3.4147	1.3559	1.3861	0.50658	0.89747	1.2846	1.3052	0.87347	1.1267	0.57824
142	TRUE	Empty	Apolipoprotein E OS=Homo sapiens GN=APOE PE=1 SV=1	APOE_HUMAN	36 kDa		95% (0.013)	Homo sapiens	0.084164	0.52603	0	0.082297	0.30816	0.071607	1.4931	1.1692	0.73461	1.8278	1.0255	0.73465
317	TRUE	Empty	Guanine nucleotide-binding protein subunit alpha-11 OS=Homo sapiens GN=GNA11 PE=1 SV=2	GNA11_HUMAN	42 kDa	TRUE	95% (0.013)	unknown	0.42207	1.4532	1.1197	0.5566	0.99842	0.26886	0	0	0	0	0	0
355	TRUE	Empty	Histone H3.2 OS=Homo sapiens GN=HIST2H3A PE=1 SV=3	H32_HUMAN	15 kDa	TRUE	0% (0.79)	Homo sapiens	0	0	1.95	2.1353	0	2.9037	0	0	1.9932	0	0	2.9774
497	TRUE	Empty	Poly(rC)-binding protein 1 OS=Homo sapiens GN=PCBP1 PE=1 SV=2	PCBP1_HUMAN	37 kDa	TRUE	0% (0.22)	Homo sapiens	1.8358	1.6906	0.84479	0.41509	1.361	0.27139	0	0	1.2857	0	0	1.1566
659	TRUE	Empty	T-complex protein 1 subunit theta OS=Homo sapiens GN=CCT8 PE=1 SV=4	TCPQ_HUMAN	60 kDa		95% (0.035)	Homo sapiens	0.49289	0.41936	0	0.3884	0.46766	0.19167	0	0	0	0	0	0
187	TRUE	Empty	Chloride intracellular channel protein 1 OS=Homo sapiens GN=CLIC1 PE=1 SV=4	CLIC1_HUMAN	27 kDa	TRUE	0% (0.58)	Homo sapiens	0.11411	1.3905	1.633	0.80044	2.2732	0.52821	0.71667	0.48304	0	1.1121	1.4345	0.21744
332	TRUE	Empty	Heterogeneous nuclear ribonucleoprotein A1 OS=Homo sapiens GN=HNRNPA1 PE=1 SV=5	ROA1_HUMAN	39 kDa	TRUE	95% (0.023)	Homo sapiens	0.07852	0	0	0.54477	1.1172	0.39803	0	0	0	0.47124	0	0
414	TRUE	Empty	MARCKS-related protein OS=Homo sapiens GN=MARCKSL1 PE=1 SV=2	MRP_HUMAN	20 kDa		0% (0.13)	unknown	0.34386	0.30159	0.27673	0.074046	0.17668	0.041054	2.4126	1.4556	0.42117	1.6153	3.0287	0.30174
478	TRUE	Empty	Peroxiredoxin-6 OS=Homo sapiens GN=PRDX6 PE=1 SV=3	PRDX6_HUMAN	25 kDa		0% (0.25)	Homo sapiens	0.42019	0	1.047	1.0755	0	0.49807	1.7718	1.1103	0.69764	1.7245	0.97386	0.80067
531	TRUE	Empty	Proteasome-associated protein ECM29 homolog OS=Homo sapiens GN=ECM29 PE=1 SV=2	ECM29_HUMAN	204 kDa		0% (0.10)	unknown	0.21026	0.11458	0	0.073806	0.067126	0.036532	0	0	0	0	0	0
250	TRUE	Empty	EH domain-containing protein 1 OS=Homo sapiens GN=EHD1 PE=1 SV=2	EHD1_HUMAN	61 kDa	TRUE	0% (0.067)	unknown	0.7235	0.92005	0.17901	0.16022	0.24125	0.056058	0.14749	0	0	0.45431	0.18516	0.095027
672	TRUE	Empty	Thyroxine-binding globulin OS=Homo sapiens GN=SERPINA7 PE=1 SV=2	THBG_HUMAN	46 kDa		95% (0.038)	Homo sapiens	0	0.1248	0.11451	0	0.07311	0.016988	0.40134	0.27738	0.17428	0.60694	0.50384	0.12486
589	TRUE	Empty	Retinal dehydrogenase 1 OS=Homo sapiens GN=ALDH1A1 PE=1 SV=2	AL1A1_HUMAN	55 kDa		95% (0.040)	Homo sapiens	0.54573	0.73268	0	0.4865	0.60888	0.26973	0	0	0	0	0	0
262	TRUE	Empty	Equilibrative nucleoside transporter 1 OS=Homo sapiens GN=SLC29A1 PE=1 SV=3	S29A1_HUMAN	50 kDa		95% (0.013)	unknown	0.19326	0.115	0.10552	0.028236	0.067371	0.015655	0.17858	0.25561	0.1606	0.17381	0.22419	0.11506
627	TRUE	Empty	Sorbitol dehydrogenase OS=Homo sapiens GN=SORD PE=1 SV=4	DHSO_HUMAN	38 kDa		0% (0.60)	unknown	0.86368	1.127	0.45337	0.22058	1.5238	0.26377	0.76726	0.3363	0	0.74675	0.29497	0
555	TRUE	Empty	Proto-oncogene tyrosine-protein kinase Src OS=Homo sapiens GN=SRC PE=1 SV=3	SRC_HUMAN	60 kDa	TRUE	95% (0.032)	unknown	0.56805	0.53674	0.18142	0.22944	0.17854	0.073064	0	0.21388	0	0.14543	0	0
7	TRUE	Empty	14-3-3 protein gamma OS=Homo sapiens GN=YWHAG PE=1 SV=2	1433G_HUMAN	28 kDa	TRUE	0% (0.24)	Homo sapiens	0.36396	0	2.3005	1.6039	0.76224	0.7709	2.0205	1.5407	0	3.1132	3.2352	1.3018
581	TRUE	Empty	Ras-related protein Rab-7a OS=Homo sapiens GN=RAB7A PE=1 SV=1	RAB7A_HUMAN	23 kDa		0% (0.51)	Homo sapiens	1.7525	0	1.1333	0.99746	0.97304	0.16813	0.38847	0.55602	2.9989	0	0	0.53619
184	TRUE	Empty	Cell division control protein 42 homolog OS=Homo sapiens GN=CDC42 PE=1 SV=2	CDC42_HUMAN	21 kDa	TRUE	0% (0.33)	Homo sapiens	1.6488	0.27717	1.7408	0.60725	0.35034	0.1905	0.92866	1.3292	1.9543	0.4189	1.1658	2.4746
208	TRUE	Empty	Collagen alpha-1(VI) chain OS=Homo sapiens GN=COL6A1 PE=1 SV=3	CO6A1_HUMAN	109 kDa		0% (0.071)	Homo sapiens	0	0	0.048458	0	0.095628	0.014594	0.25349	0.23828	0.073751	0.42377	0.31822	0.052838
138	TRUE	Empty	Annexin A7 OS=Homo sapiens GN=ANXA7 PE=1 SV=3	ANXA7_HUMAN	53 kDa		0% (0.17)	unknown	0.32511	0.10936	0	0.31135	0.54135	0.084285	0.54181	0.77549	0.15272	1.1592	0.68018	0.34909
365	TRUE	Empty	Importin subunit beta-1 OS=Homo sapiens GN=KPNB1 PE=1 SV=2	IMB1_HUMAN	97 kDa		95% (0.044)	Homo sapiens	0.44872	0.45706	0.11011	0.14934	0.22562	0.033786	0.091637	0.13116	0	0	0	0.059042
610	TRUE	Empty	Serine/threonine-protein phosphatase 2A 65 kDa regulatory subunit A alpha isoform OS=Homo sapiens GN=PPP2R1A PE=1 SV=4	2AAA_HUMAN	65 kDa		0% (0.18)	Homo sapiens	0.44201	0.59956	0.080859	0.17622	0.35124	0.066298	0.13684	0	0	0.27304	0	0
50	TRUE	Empty	4F2 cell-surface antigen heavy chain OS=Homo sapiens GN=SLC3A2 PE=1 SV=3	4F2_HUMAN	68 kDa		0% (0.16)	unknown	0.30083	0.46589	0	0.065384	0.049579	0.01152	0.8897	1.0355	0.11819	0.86591	0.51915	0.17342
176	TRUE	Empty	Cartilage oligomeric matrix protein OS=Homo sapiens GN=COMP PE=1 SV=2	COMP_HUMAN	83 kDa	TRUE	95% (0.047)	Homo sapiens	0	0	0.12969	0	0.082797	0.040025	0.71275	0.65351	0.096781	0.82576	1.0651	0.21632
707	TRUE	Empty	Ubiquitin thioesterase OTUB1 OS=Homo sapiens GN=OTUB1 PE=1 SV=2	OTUB1_HUMAN	31 kDa		0% (0.096)	Homo sapiens	0.20547	2.1695	1.0529	0.74727	1.271	0.1562	0	0	0	0	0	0
312	TRUE	Empty	Guanine nucleotide-binding protein G(i) subunit alpha-1 OS=Homo sapiens GN=GNAI1 PE=1 SV=2	GNAI1_HUMAN	40 kDa	TRUE	0% (0.81)	unknown	0.67665	1.5376	0.97129	0.59253	1.2292	0.28562	2.8059	1.0384	0	3.6474	1.2653	0
86	TRUE	Empty	60S ribosomal protein L7 OS=Homo sapiens GN=RPL7 PE=1 SV=1	RL7_HUMAN	29 kDa	TRUE	95% (0.013)	Homo sapiens	0.3514	0	0.18313	1.3146	0.39206	1.249	0	0	0.27871	0	0	0.19968
623	TRUE	Empty	Sodium/potassium-transporting ATPase subunit beta-3 OS=Homo sapiens GN=ATP1B3 PE=1 SV=1	AT1B3_HUMAN	32 kDa		0% (0.39)	unknown	0.45287	0.61362	0.1693	0.4363	0.50527	0.15484	1.7664	0.8632	0.25766	1.7191	0.75711	0.38857
578	TRUE	Empty	Ras-related protein Rab-35 OS=Homo sapiens GN=RAB35 PE=1 SV=1	RAB35_HUMAN	23 kDa		95% (0.049)	Homo sapiens	0.46301	0.54728	0.50218	0.21651	0.14947	0.034731	1.3693	1.2164	1.2315	0.3856	1.7191	0.25527
477	TRUE	Empty	Peroxiredoxin-5, mitochondrial OS=Homo sapiens GN=PRDX5 PE=1 SV=4	PRDX5_HUMAN	22 kDa		0% (0.18)	Homo sapiens	0.94264	0	3.3599	1.5979	0.77845	0.88593	0	0	0	0	0	0
345	TRUE	Empty	Heterogeneous nuclear ribonucleoproteins C1/C2 OS=Homo sapiens GN=HNRNPC PE=1 SV=4	HNRPC_HUMAN	34 kDa	TRUE	95% (0.029)	Homo sapiens	0.29963	0.36237	0.3325	0.77818	1.5986	0.31684	0	0	0	0	0	0
275	TRUE	Empty	Exportin-2 OS=Homo sapiens GN=CSE1L PE=1 SV=3	XPO2_HUMAN	110 kDa		95% (0.045)	Homo sapiens	0.24191	0.10533	0	0.1628	0.26991	0.099991	0	0	0	0	0	0
426	TRUE	Empty	Multifunctional protein ADE2 OS=Homo sapiens GN=PAICS PE=1 SV=3	PUR6_HUMAN	47 kDa		0% (0.63)	Homo sapiens	0.37035	0.3944	0	0.26054	0.73692	0.17123	0.39439	0	0	0.38385	0.23921	0
613	TRUE	Empty	Serine/threonine-protein phosphatase PP1-alpha catalytic subunit OS=Homo sapiens GN=PPP1CA PE=1 SV=1	PP1A_HUMAN	38 kDa	TRUE	0% (0.15)	Homo sapiens	0.36981	0.7043	0.64625	0.41509	1.1679	0.23014	0.23992	0	0	0.48751	0	0
521	TRUE	Empty	Prostatic acid phosphatase OS=Homo sapiens GN=ACPP PE=1 SV=3	PPAP_HUMAN	45 kDa		0% (0.16)	unknown	0.30445	0.9379	0.11915	0.23028	0.44083	0.18388	0	0	0	0	0.25314	0
315	TRUE	Empty	Guanine nucleotide-binding protein G(q) subunit alpha OS=Homo sapiens GN=GNAQ PE=1 SV=4	GNAQ_HUMAN	42 kDa	TRUE	95% (0.0071)	unknown	0.52727	1.4532	0.92144	0.63389	0.8513	0.232	0	0	0	0	0	0
154	TRUE	Empty	Basigin OS=Homo sapiens GN=BSG PE=1 SV=2	BASI_HUMAN	42 kDa		0% (0.35)	unknown	0.52559	0.13715	0	0.2986	0.36096	0	1.2444	0.98765	0	1.5128	0.26736	0.61647
290	TRUE	Empty	GTP-binding nuclear protein Ran OS=Homo sapiens GN=RAN PE=1 SV=3	RAN_HUMAN	24 kDa		0% (0.55)	Homo sapiens	0.26882	0	1.4428	1.1173	0.48118	0.42583	0	0	0.33468	0.3622	3.0654	0.23978
83	TRUE	Empty	60S ribosomal protein L4 OS=Homo sapiens GN=RPL4 PE=1 SV=5	RL4_HUMAN	48 kDa		0% (0.070)	unknown	0.28224	0.53753	0	0.66637	1.2629	0.19685	0	0	0	0	0	0.12132
248	TRUE	Empty	E3 ubiquitin-protein ligase Itchy homolog OS=Homo sapiens GN=ITCH PE=1 SV=2	ITCH_HUMAN	103 kDa	TRUE	0% (0.21)	unknown	0.96922	0.23378	0.051145	0.057399	0	0	0	0	0	0	0	0.17266
47	TRUE	Empty	40S ribosomal protein S8 OS=Homo sapiens GN=RPS8 PE=1 SV=2	RS8_HUMAN	24 kDa		95% (0.050)	Homo sapiens	0.43588	0	0.22197	0.94548	0.93223	0.5242	0	0	0.72214	0	0	0.24204
192	TRUE	Empty	Claudin-3 OS=Homo sapiens GN=CLDN3 PE=1 SV=1	CLD3_HUMAN	23 kDa	TRUE	0% (0.62)	unknown	0.87761	0.53871	1.5337	0.30505	0.14727	0.03422	0	0	2.3342	0	0	1.2431
256	TRUE	Empty	Elongation factor 1-gamma OS=Homo sapiens GN=EEF1G PE=1 SV=3	EF1G_HUMAN	50 kDa		0% (0.17)	Homo sapiens	0.34495	0.50838	0	0.38285	0.38486	0.15841	0.17898	0	0	0.1742	0	0
4	TRUE	Empty	14-3-3 protein beta/alpha OS=Homo sapiens GN=YWHAB PE=1 SV=3	1433B_HUMAN	28 kDa	TRUE	0% (0.71)	Homo sapiens	0.36724	0.43982	3.8944	1.2161	0.98241	0.57774	2.6041	3.7273	0.28999	1.9861	3.2692	0.99016
664	TRUE	Empty	Talin-1 OS=Homo sapiens GN=TLN1 PE=1 SV=3	TLN1_HUMAN	270 kDa		0% (0.054)	Homo sapiens	0.14251	0.13084	0.039065	0.021159	0.089966	0.020905	0.032858	0	0	0	0.041249	0
460	TRUE	Empty	Nucleoside diphosphate kinase A OS=Homo sapiens GN=NME1 PE=1 SV=1	NDKA_HUMAN	17 kDa	TRUE	0% (0.15)	Homo sapiens	1.3449	0	3.1309	2.1737	0.73633	1.2052	0.53776	0	0	0	0	0
44	TRUE	Empty	40S ribosomal protein S4, X isoform OS=Homo sapiens GN=RPS4X PE=1 SV=2	RS4X_HUMAN	30 kDa		0% (0.91)	Homo sapiens	0.21879	0	0.38234	0.81846	0.11557	0.45378	0	0	1.3017	0	0	0.93256
666	TRUE	Empty	Tetraspanin-14 OS=Homo sapiens GN=TSPAN14 PE=1 SV=1	TSN14_HUMAN	31 kDa		0% (0.057)	unknown	0.099748	0	0	0.21903	0	0.02586	1.3853	1.4085	0.55925	2.2605	2.9158	0.19007
653	TRUE	Empty	T-complex protein 1 subunit alpha OS=Homo sapiens GN=TCP1 PE=1 SV=1	TCPA_HUMAN	60 kDa		95% (0.0078)	Homo sapiens	0.34482	0.4143	0.087638	0.42692	0.24271	0.2367	0	0	0	0	0	0
580	TRUE	Empty	Ras-related protein Rab-5C OS=Homo sapiens GN=RAB5C PE=1 SV=2	RAB5C_HUMAN	23 kDa	TRUE	0% (0.30)	Homo sapiens	0.64853	0	0.79124	0.52724	0.50516	0.072951	0.38847	1.1911	1.2042	0.37808	1.0447	1.2358
87	TRUE	Empty	60S ribosomal protein L7a OS=Homo sapiens GN=RPL7A PE=1 SV=2	RL7A_HUMAN	30 kDa		95% (0.021)	unknown	0.48079	0	0	0.677	1.1151	0.37535	0	0	0	0	0	0.19439
688	TRUE	Empty	Tubulin alpha-4A chain OS=Homo sapiens GN=TUBA4A PE=1 SV=1	TBA4A_HUMAN	50 kDa	TRUE	0% (0.64)	unknown	1.986	2.2699	0	1.1137	2.0153	0.61747	3.5248	3.0295	0.5177	3.4306	3.0578	0.51116
173	TRUE	Empty	Carbonic anhydrase 12 OS=Homo sapiens GN=CA12 PE=1 SV=1	CAH12_HUMAN	39 kDa		0% (0.095)	Homo sapiens	0.57123	1.5836	0.28099	0.32552	0.39003	0.14809	0	0	0.20525	0	0	0.14705
624	TRUE	Empty	Solute carrier family 12 member 2 OS=Homo sapiens GN=SLC12A2 PE=1 SV=1	S12A2_HUMAN	131 kDa		95% (0.015)	unknown	0.37729	0.22889	0.08094	0.03289	0.051676	0.0059304	0	0	0	0	0	0
459	TRUE	Empty	Nucleophosmin OS=Homo sapiens GN=NPM1 PE=1 SV=2	NPM_HUMAN	33 kDa		0% (0.16)	Homo sapiens	0.19722	0.17872	0	0.26876	0.99826	0.23196	0	0.39723	0	0	0	0
462	TRUE	Empty	Nucleosome assembly protein 1-like 1 OS=Homo sapiens GN=NAP1L1 PE=1 SV=1	NP1L1_HUMAN	45 kDa	TRUE	0% (0.33)	Homo sapiens	0.48091	0.41012	0.11679	0.32336	0.24026	0.10011	0.19764	0	0.17774	0.19236	0	0.2639
2	TRUE	Empty	1-phosphatidylinositol 4,5-bisphosphate phosphodiesterase beta-4 OS=Homo sapiens GN=PLCB4 PE=1 SV=3	PLCB4_HUMAN	134 kDa		0% (0.35)	unknown	0.30684	0.17649	0.079036	0.054828	0.07661	0.024025	0.066079	0.19145	0	0.19764	0	0
229	TRUE	Empty	Cytosolic non-specific dipeptidase OS=Homo sapiens GN=CNDP2 PE=1 SV=2	CNDP2_HUMAN	53 kDa		0% (0.26)	Homo sapiens	0.48398	0.92175	0	0.26715	0.28052	0.12547	0.16946	0	0	0.16493	0.21274	0
49	TRUE	Empty	40S ribosomal protein SA OS=Homo sapiens GN=RPSA PE=1 SV=4	RSSA_HUMAN	33 kDa		0% (0.31)	Homo sapiens	0.19508	0.37153	0.1623	0.41271	0.98475	0.22882	0	0	0.51885	0	0	0.37172
77	TRUE	Empty	60S ribosomal protein L3 OS=Homo sapiens GN=RPL3 PE=1 SV=2	RL3_HUMAN	46 kDa		0% (0.27)	unknown	0.29293	0.25976	0	0.3174	0.42359	0.12252	0	0	0.17513	0	0	0.25989
277	TRUE	Empty	F-actin-capping protein subunit alpha-1 OS=Homo sapiens GN=CAPZA1 PE=1 SV=3	CAZA1_HUMAN	33 kDa	TRUE	0% (0.060)	Homo sapiens	0.56762	1.3666	0.34091	0.20171	0.80061	0.14716	0	0	0	0	0	0
717	TRUE	Empty	Unconventional myosin-VI OS=Homo sapiens GN=MYO6 PE=1 SV=4	MYO6_HUMAN	150 kDa		95% (0.0093)	unknown	0.17324	0.24206	0.07088	0.11516	0.068619	0.032951	0	0	0	0	0	0
283	TRUE	Empty	Fibronectin OS=Homo sapiens GN=FN1 PE=1 SV=4	FINC_HUMAN	263 kDa		0% (0.16)	Homo sapiens	0	0.18158	0.25626	0	0.10637	0.024717	0	0	0	0.0661	0	0.021745
635	TRUE	Empty	Spliceosome RNA helicase DDX39B OS=Homo sapiens GN=DDX39B PE=1 SV=1	DX39B_HUMAN	49 kDa		95% (0.047)	Homo sapiens	0.19846	0.52123	0.10819	0.24828	0.3949	0.11396	0	0	0	0	0	0
660	TRUE	Empty	T-complex protein 1 subunit zeta OS=Homo sapiens GN=CCT6A PE=1 SV=3	TCPZ_HUMAN	58 kDa	TRUE	0% (0.090)	Homo sapiens	0.22714	0.55643	0	0.23854	0.25342	0.1989	0	0	0	0	0	0
657	TRUE	Empty	T-complex protein 1 subunit eta OS=Homo sapiens GN=CCT7 PE=1 SV=2	TCPH_HUMAN	59 kDa		0% (0.073)	Homo sapiens	0.28479	0.42194	0	0.3074	0.55367	0.10939	0	0	0	0	0	0
228	TRUE	Empty	Cytoplasmic dynein 1 heavy chain 1 OS=Homo sapiens GN=DYNC1H1 PE=1 SV=5	DYHC1_HUMAN	532 kDa		0% (0.067)	Homo sapiens	0.16448	0.11008	0	0	0	0.0014578	0	0	0	0	0	0
96	TRUE	Empty	AP-2 complex subunit beta OS=Homo sapiens GN=AP2B1 PE=1 SV=1	AP2B1_HUMAN	105 kDa	TRUE	0% (0.10)	Homo sapiens	0.22145	0.16972	0.050325	0.04167	0.13466	0.015164	0	0	0.076591	0	0	0.054873
550	TRUE	Empty	Protein scribble homolog OS=Homo sapiens GN=SCRIB PE=1 SV=4	SCRIB_HUMAN	175 kDa	TRUE	0% (0.16)	Homo sapiens	0.27151	0.065965	0.029986	0.059393	0.019144	0.0089795	0	0	0	0	0	0
658	TRUE	Empty	T-complex protein 1 subunit gamma OS=Homo sapiens GN=CCT3 PE=1 SV=4	TCPG_HUMAN	61 kDa		0% (0.11)	Homo sapiens	0.41191	0.19546	0	0.33911	0.3831	0.040999	0	0	0	0	0	0
161	TRUE	Empty	CD151 antigen OS=Homo sapiens GN=CD151 PE=1 SV=3	CD151_HUMAN	28 kDa		95% (0.0022)	Homo sapiens	0.22898	0.20599	0.40016	0.10707	0.12067	0.059364	0.67721	0.96929	0.60902	0.6591	0.85016	0.43632
472	TRUE	Empty	Peptidyl-prolyl cis-trans isomerase FKBP4 OS=Homo sapiens GN=FKBP4 PE=1 SV=3	FKBP4_HUMAN	52 kDa		0% (0.060)	Homo sapiens	0.41189	0.49024	0	0.52835	0.45955	0.10678	0	0	0	0	0	0
656	TRUE	Empty	T-complex protein 1 subunit epsilon OS=Homo sapiens GN=CCT5 PE=1 SV=1	TCPE_HUMAN	60 kDa		95% (0.047)	Homo sapiens	0.41916	0.30597	0	0.3457	0.24567	0.14795	0	0	0	0	0	0
411	TRUE	Empty	Lipolysis-stimulated lipoprotein receptor OS=Homo sapiens GN=LSR PE=1 SV=4	LSR_HUMAN	71 kDa		0% (0.24)	Homo sapiens	0.23163	0.16471	0.073876	0.04044	0.047165	0.01096	0.53549	0.36609	0	0.38201	0.49274	0.080553
335	TRUE	Empty	Heterogeneous nuclear ribonucleoprotein D0 OS=Homo sapiens GN=HNRNPD PE=1 SV=1	HNRPD_HUMAN	38 kDa	TRUE	95% (0.0048)	Homo sapiens	0.16522	0.31467	0.13843	0.16834	0.28853	0.12187	0	0	0	0	0	0
734	TRUE	Empty	X-ray repair cross-complementing protein 6 OS=Homo sapiens GN=XRCC6 PE=1 SV=2	XRCC6_HUMAN	70 kDa		95% (0.0020)	Homo sapiens	0.13584	0.2587	0.075536	0.21996	0.20687	0.15657	0	0	0	0	0	0
570	TRUE	Empty	Ras-related protein Rab-10 OS=Homo sapiens GN=RAB10 PE=1 SV=1	RAB10_HUMAN	23 kDa		0% (0.052)	unknown	0.13668	0.26031	0.82787	0.22152	0.1525	0.076115	0.86829	1.2428	0.78086	0.84507	1.09	0.26045
484	TRUE	Empty	Phosphoglycerate mutase 1 OS=Homo sapiens GN=PGAM1 PE=1 SV=2	PGAM1_HUMAN	29 kDa		0% (0.084)	Homo sapiens	0.10645	0	0.62487	0.49493	0.11877	0.2213	0.31482	1.5136	0.59887	1.0292	2.4873	0.96273
141	TRUE	Empty	Apolipoprotein B-100 OS=Homo sapiens GN=APOB PE=1 SV=2	APOB_HUMAN	516 kDa		0% (0.29)	Homo sapiens	0.017529	0.044651	0.020357	0	0.0064782	0	0	0	0.030983	0	0.021557	0.044675
64	TRUE	Empty	60S ribosomal protein L14 OS=Homo sapiens GN=RPL14 PE=1 SV=4	RL14_HUMAN	23 kDa		0% (0.95)	unknown	0.13135	0	0.49174	0.40781	0.50516	0.16813	0	0	1.2042	0	0	0.86275
445	TRUE	Empty	Neural cell adhesion molecule 2 OS=Homo sapiens GN=NCAM2 PE=1 SV=2	NCAM2_HUMAN	93 kDa		0% (0.065)	unknown	0	0	0	0	0	0	0.62701	1.2402	0	0.96605	0.6444	0.40398
57	TRUE	Empty	60S acidic ribosomal protein P2 OS=Homo sapiens GN=RPLP2 PE=1 SV=1	RLA2_HUMAN	12 kDa		0% (0.68)	Homo sapiens	0.27129	0	0.4741	1.1335	0	0.070333	0	0	9.0628	0	0	8.9174
424	TRUE	Empty	Monocarboxylate transporter 1 OS=Homo sapiens GN=SLC16A1 PE=1 SV=3	MOT1_HUMAN	54 kDa		0% (0.059)	unknown	0.11562	0.10685	0	0	0.062598	0.014546	1.1596	0.48943	0.47542	1.3587	0.66366	0.22031
583	TRUE	Empty	Ras-related protein Ral-A OS=Homo sapiens GN=RALA PE=1 SV=1	RALA_HUMAN	24 kDa	TRUE	95% (0.039)	unknown	0.27994	0	0.4892	0.30148	0.14584	0.11674	0.38659	1.185	0.74454	1.2961	1.6718	0.53342
318	TRUE	Empty	Guanine nucleotide-binding protein subunit alpha-13 OS=Homo sapiens GN=GNA13 PE=1 SV=2	GNA13_HUMAN	44 kDa		0% (0.85)	Homo sapiens	0.1429	0.13118	0.12037	0.14398	0.24817	0.017857	0.20371	0.29157	0	0.19826	0.25573	0.13125
495	TRUE	Empty	Plexin-B2 OS=Homo sapiens GN=PLXNB2 PE=1 SV=3	PLXB2_HUMAN	205 kDa		0% (0.38)	Homo sapiens	0.059897	0.084879	0.051514	0.02084	0.016315	0.0076422	0.17714	0.12478	0	0.12828	0.16547	0
428	TRUE	Empty	Multivesicular body subunit 12B OS=Homo sapiens GN=MVB12B PE=1 SV=2	MB12B_HUMAN	36 kDa		95% (0.012)	unknown	0.0855	0.16284	0	0	0.43791	0.046385	0.83099	0.36193	0.74732	1.8636	0.66427	1.2337
512	TRUE	Empty	Programmed cell death protein 6 OS=Homo sapiens GN=PDCD6 PE=1 SV=1	PDCD6_HUMAN	22 kDa		95% (0.0061)	unknown	0.14097	0	0.24635	0.065917	0	0.036547	2.8258	2.0774	1.8794	0.40576	2.6236	2.3672
313	TRUE	Empty	Guanine nucleotide-binding protein G(i) subunit alpha-2 OS=Homo sapiens GN=GNAI2 PE=1 SV=3	GNAI2_HUMAN	40 kDa	TRUE	0% (0.71)	Homo sapiens	0.80445	1.2842	0.77353	0.44198	1.6068	0.28452	1.3091	0	0	1.2741	0	0
45	TRUE	Empty	40S ribosomal protein S6 OS=Homo sapiens GN=RPS6 PE=1 SV=1	RS6_HUMAN	29 kDa		95% (0.0086)	unknown	0.35915	0.20354	0.18676	0.49759	0.75109	0.33551	0	0	0.28424	0	0	0
286	TRUE	Empty	Flotillin-1 OS=Homo sapiens GN=FLOT1 PE=1 SV=3	FLOT1_HUMAN	47 kDa		0% (0.20)	Homo sapiens	0	0	0	0.06205	0.73253	0.11875	0.18964	0.87216	0	1.8898	1.3676	0
93	TRUE	Empty	ADP-ribosylation factor 6 OS=Homo sapiens GN=ARF6 PE=1 SV=2	ARF6_HUMAN	20 kDa	TRUE	0% (0.81)	unknown	1.0718	0	1.8731	0.65662	0	0.20401	0	0	2.0929	0	0	1.4994
384	TRUE	Empty	Interleukin enhancer-binding factor 2 OS=Homo sapiens GN=ILF2 PE=1 SV=2	ILF2_HUMAN	43 kDa		0% (0.13)	Homo sapiens	0.62209	0.43436	0	0.192	0.45812	0.037952	0	0	0	0	0	0
673	TRUE	Empty	Toll-interacting protein OS=Homo sapiens GN=TOLLIP PE=1 SV=1	TOLIP_HUMAN	30 kDa		0% (0.78)	Homo sapiens	0.21275	0.1921	0.58868	0.22189	0.52943	0.087333	0	0.42698	1.2621	0	0.78991	0.90421
319	TRUE	Empty	Guanine nucleotide-binding protein subunit beta-2-like 1 OS=Homo sapiens GN=GNB2L1 PE=1 SV=3	GBLP_HUMAN	35 kDa		0% (0.19)	Homo sapiens	0.086879	0	0.15183	0.62936	1.5017	0.20984	0	0	0.48388	0	0	0.54483
56	TRUE	Empty	60S acidic ribosomal protein P1 OS=Homo sapiens GN=RPLP1 PE=1 SV=1	RLA1_HUMAN	12 kDa		0% (0.89)	Homo sapiens	0	0	1.0999	1.1516	0	0.28264	0	0	2.8996	0	0	3.2161
645	TRUE	Empty	Suppressor of tumorigenicity 14 protein OS=Homo sapiens GN=ST14 PE=1 SV=2	ST14_HUMAN	95 kDa		0% (0.48)	unknown	0	0.18796	0.17247	0.11544	0.14937	0.0082417	0.094018	0.27377	0.084551	0.18616	0.36642	0.12324
456	TRUE	Empty	Nuclease-sensitive element-binding protein 1 OS=Homo sapiens GN=YBX1 PE=1 SV=3	YBOX1_HUMAN	36 kDa		0% (0.11)	Homo sapiens	0.94382	0.97225	0.14847	0.13048	0.1983	0.022026	0	0	0.47273	0	0	0.33868
99	TRUE	Empty	ATP-dependent RNA helicase A OS=Homo sapiens GN=DHX9 PE=1 SV=4	DHX9_HUMAN	141 kDa		0% (0.11)	unknown	0.11162	0.082134	0	0.052194	0.12454	0.022883	0	0	0	0	0	0
481	TRUE	Empty	Phosphatidylethanolamine-binding protein 1 OS=Homo sapiens GN=PEBP1 PE=1 SV=3	PEBP1_HUMAN	21 kDa		0% (0.43)	Homo sapiens	0.14632	0.60151	1.2926	0.61186	0.35238	0.081881	0.43275	0.6194	0.38918	0	0.54327	0
350	TRUE	Empty	Histone H2A.V OS=Homo sapiens GN=H2AFV PE=1 SV=3	H2AV_HUMAN (+1)	14 kDa	TRUE	95% (0.047)	unknown	1.9058	0	2.3385	2.1582	1.493	1.557	0	0	0	0	0	0.99411
573	TRUE	Empty	Ras-related protein Rab-14 OS=Homo sapiens GN=RAB14 PE=1 SV=4	RAB14_HUMAN	24 kDa		0% (0.19)	unknown	0.44296	0	0.48173	0.64553	0.49422	0.071466	0	0	0.34268	0	0	0
434	TRUE	Empty	Myosin-9 OS=Homo sapiens GN=MYH9 PE=1 SV=4	MYH9_HUMAN	227 kDa	TRUE	95% (0.024)	Homo sapiens	0.12618	0.076709	0.023129	0.031844	0.014767	0.014023	0	0	0	0	0	0
382	TRUE	Empty	Inter-alpha-trypsin inhibitor heavy chain H4 OS=Homo sapiens GN=ITIH4 PE=1 SV=4	ITIH4_HUMAN	103 kDa		0% (0.18)	Homo sapiens	0	0.055437	0.10334	0	0.065977	0	0.17489	0.25032	0.077419	0.17021	0.45317	0.055466
52	TRUE	Empty	6-phosphogluconate dehydrogenase, decarboxylating OS=Homo sapiens GN=PGD PE=1 SV=3	6PGD_HUMAN	53 kDa		0% (0.15)	Homo sapiens	0.18196	0	0	0.26576	0.53726	0.083683	0.16874	0	0	0	0	0.10872
67	TRUE	Empty	60S ribosomal protein L18 OS=Homo sapiens GN=RPL18 PE=1 SV=2	RL18_HUMAN	22 kDa		0% (0.47)	Homo sapiens	0.3069	0	0	0.74699	0.34241	0.18557	0	0	0.3789	0	0	0.58479
95	TRUE	Empty	AP-2 complex subunit alpha-2 OS=Homo sapiens GN=AP2A2 PE=1 SV=2	AP2A2_HUMAN	104 kDa	TRUE	95% (0.033)	unknown	0.25869	0.29354	0.050595	0.056752	0.17196	0.039958	0	0	0	0	0	0
595	TRUE	Empty	RuvB-like 1 OS=Homo sapiens GN=RUVBL1 PE=1 SV=1	RUVB1_HUMAN	50 kDa		95% (0.0016)	Homo sapiens	0.12472	0.115	0	0.38172	0.21562	0.21164	0	0	0	0	0	0
390	TRUE	Empty	Kelch domain-containing protein 8A OS=Homo sapiens GN=KLHDC8A PE=2 SV=2	KLD8A_HUMAN	39 kDa		95% (0.015)	Homo sapiens	0.078292	0.31086	0.13682	0.036609	0.087351	0.020297	0.23155	0.33141	0.43412	0.22535	0.29068	0.31102
195	TRUE	Empty	Cleavage and polyadenylation specificity factor subunit 5 OS=Homo sapiens GN=NUDT21 PE=1 SV=1	CPSF5_HUMAN	26 kDa		0% (0.93)	Homo sapiens	0.11709	0	1.3175	0.45199	0	0.1031	0	0	1.5032	0	0	1.077
213	TRUE	Empty	Complement component C9 OS=Homo sapiens GN=C9 PE=1 SV=2	CO9_HUMAN	63 kDa		95% (0.013)	unknown	0	0	0.17151	0	0.053367	0.012401	0.44675	0.41544	0.26103	0.4348	0.36438	0.091144
1	TRUE	Empty	1-phosphatidylinositol 4,5-bisphosphate phosphodiesterase beta-3 OS=Homo sapiens GN=PLCB3 PE=1 SV=2	PLCB3_HUMAN	139 kDa		95% (0.031)	unknown	0.32453	0.12658	0.076529	0.031077	0.024147	0.011353	0	0	0	0	0	0
372	TRUE	Empty	Insulin-like growth factor 1 receptor OS=Homo sapiens GN=IGF1R PE=1 SV=1	IGF1R_HUMAN	155 kDa		95% (< 0.00010)	unknown	0.14464	0.15249	0.10384	0.027785	0.043737	0.010163	0	0	0	0	0	0
730	TRUE	Empty	Vitamin D-binding protein OS=Homo sapiens GN=GC PE=1 SV=1	VTDB_HUMAN	53 kDa		95% (0.022)	unknown	0	0	0	0	0	0	0.53937	0.49906	0.15208	0.52494	0.93133	0.22465
98	TRUE	Empty	ATP-citrate synthase OS=Homo sapiens GN=ACLY PE=1 SV=3	ACLY_HUMAN	121 kDa		0% (0.091)	Homo sapiens	0.21889	0.14604	0	0.0614	0.11562	0.04141	0	0	0	0	0	0
431	TRUE	Empty	Myosin light polypeptide 6 OS=Homo sapiens GN=MYL6 PE=1 SV=2	MYL6_HUMAN	17 kDa		0% (0.073)	Homo sapiens	1.3705	0	1.172	0.64086	0.45233	0.25636	0	0	0	0	0	0
725	TRUE	Empty	Vacuolar protein-sorting-associated protein 25 OS=Homo sapiens GN=VPS25 PE=1 SV=1	VPS25_HUMAN	21 kDa		0% (0.76)	unknown	0.32145	0	0.91218	0.15031	0	0	0	0	2.7265	0	0	2.5515
196	TRUE	Empty	Cleavage and polyadenylation specificity factor subunit 6 OS=Homo sapiens GN=CPSF6 PE=1 SV=2	CPSF6_HUMAN	59 kDa		95% (0.022)	Homo sapiens	0.35228	0.54353	0.089301	0.049112	0.057014	0	0	0	0	0	0	0
225	TRUE	Empty	Cyclin-dependent kinase 1 OS=Homo sapiens GN=CDK1 PE=1 SV=3	CDK1_HUMAN	34 kDa		0% (0.069)	unknown	0.5429	0	0	0.56079	0.60572	0.17758	0	0	0	0	0	0
344	TRUE	Empty	Heterogeneous nuclear ribonucleoproteins A2/B1 OS=Homo sapiens GN=HNRNPA2B1 PE=1 SV=2	ROA2_HUMAN	37 kDa		95% (0.0045)	Homo sapiens	0.081367	0	0	0.34803	0.414	0.12577	0	0	0	0	0	0
291	TRUE	Empty	GTPase KRas OS=Homo sapiens GN=KRAS PE=1 SV=1	RASK_HUMAN	22 kDa	TRUE	0% (0.12)	unknown	0.4967	0.27131	1.2509	0.58944	0.15894	0.12877	0.42132	1.2991	0.81624	0	0	0.27146
729	TRUE	Empty	Vinculin OS=Homo sapiens GN=VCL PE=1 SV=4	VINC_HUMAN	124 kDa		0% (0.25)	Homo sapiens	0.10101	0.19237	0.042427	0	0.054886	0.012754	0.071801	0.10277	0	0.069881	0.090138	0.046261
244	TRUE	Empty	DnaJ homolog subfamily A member 1 OS=Homo sapiens GN=DNAJA1 PE=1 SV=2	DNJA1_HUMAN	45 kDa		0% (0.28)	unknown	0.94954	0.57498	0	0.14117	0.075498	0.036372	0.41492	0.92383	0	0	0	0.12894
680	TRUE	Empty	Translational activator GCN1 OS=Homo sapiens GN=GCN1L1 PE=1 SV=6	GCN1L_HUMAN	293 kDa		0% (0.18)	unknown	0.15409	0.059132	0	0.014518	0.046445	0.0053366	0	0	0	0	0	0
690	TRUE	Empty	Tubulin beta-1 chain OS=Homo sapiens GN=TUBB1 PE=1 SV=1	TBB1_HUMAN	50 kDa	TRUE	0% (0.24)	unknown	0	0	0.10529	0	0.38291	0.15754	1.015	1.1244	0	0.76456	1.2742	0
111	TRUE	Empty	Actin-related protein 3 OS=Homo sapiens GN=ACTR3 PE=1 SV=3	ARP3_HUMAN	47 kDa		0% (0.13)	Homo sapiens	0.45804	0.12212	0.11206	0.25904	0.22988	0.095494	0	0	0.17055	0	0	0
504	TRUE	Empty	Pre-mRNA-processing-splicing factor 8 OS=Homo sapiens GN=PRPF8 PE=1 SV=2	PRP8_HUMAN	274 kDa		0% (0.23)	unknown	0.067719	0	0	0.037165	0.037109	0.017556	0	0	0	0	0	0
139	TRUE	Empty	Antithrombin-III OS=Homo sapiens GN=SERPINC1 PE=1 SV=1	ANT3_HUMAN	53 kDa		0% (0.061)	Homo sapiens	0	0	0.10056	0	0	0.030767	0.35098	0.77725	0.15305	0.34159	0.44061	0.10965
582	TRUE	Empty	Ras-related protein Rab-8B OS=Homo sapiens GN=RAB8B PE=1 SV=2	RAB8B_HUMAN	24 kDa	TRUE	95% (0.033)	unknown	0.27994	0	0.22843	0.40528	0.31233	0.16715	0.8279	0.55333	0.34766	0	0	0.24908
464	TRUE	Empty	Obg-like ATPase 1 OS=Homo sapiens GN=OLA1 PE=1 SV=2	OLA1_HUMAN	45 kDa		0% (0.15)	Homo sapiens	0.21883	0.41677	0.11855	0.10233	0.15694	0.056733	0.20063	0	0	0	0	0.12927
603	TRUE	Empty	Serine incorporator 5 OS=Homo sapiens GN=SERINC5 PE=2 SV=1	SERC5_HUMAN	47 kDa		95% (0.033)	unknown	0	0	0	0	0	0	0.84798	1.2137	0.35556	1.0689	0.49634	0.12307
273	TRUE	Empty	Eukaryotic translation initiation factor 5A-1 OS=Homo sapiens GN=EIF5A PE=1 SV=2	IF5A1_HUMAN	17 kDa		0% (0.63)	Homo sapiens	0.40542	0	0.7085	1.4199	0	0.25636	0	0	0.49022	0	0	0.35121
351	TRUE	Empty	Histone H2A.x OS=Homo sapiens GN=H2AFX PE=1 SV=2	H2AX_HUMAN	15 kDa	TRUE	0% (0.34)	unknown	0.77024	0	2.0092	1.3462	0.85937	0.96728	0	0	0	0	1.7086	0
447	TRUE	Empty	Neuropilin-1 OS=Homo sapiens GN=NRP1 PE=1 SV=3	NRP1_HUMAN	103 kDa		0% (0.091)	unknown	0	0	0	0	0	0	0.26708	0.65769	0	0.35212	0.57685	0.17208
294	TRUE	Empty	Galectin-3-binding protein OS=Homo sapiens GN=LGALS3BP PE=1 SV=1	LG3BP_HUMAN	65 kDa		0% (0.15)	unknown	0	0	0	0	0	0	0.93104	0.40154	0	0.4199	0.35219	0.088168
592	TRUE	Empty	Ribose-phosphate pyrophosphokinase 1 OS=Homo sapiens GN=PRPS1 PE=1 SV=2	PRPS1_HUMAN	35 kDa	TRUE	0% (0.086)	unknown	0	0.34884	0.50321	0.247	0.44926	0.10439	0	0	0	0	0	0
279	TRUE	Empty	F-actin-capping protein subunit beta OS=Homo sapiens GN=CAPZB PE=1 SV=4	CAPZB_HUMAN	31 kDa		95% (0.0044)	Homo sapiens	0.6025	0.39132	0.35907	0.21354	0.36234	0.084196	0	0	0	0	0	0.18594
370	TRUE	Empty	Inorganic pyrophosphatase OS=Homo sapiens GN=PPA1 PE=1 SV=2	IPYR_HUMAN	33 kDa		95% (0.017)	Homo sapiens	0.093515	0.37424	0.16342	0.33847	0.48513	0.14839	0	0	0	0	0	0
218	TRUE	Empty	Coronin-1B OS=Homo sapiens GN=CORO1B PE=1 SV=1	COR1B_HUMAN	54 kDa		95% (0.0038)	Homo sapiens	0.6434	0.46585	0.20119	0.083217	0.062338	0.014485	0	0	0	0	0	0
53	TRUE	Empty	60 kDa SS-A/Ro ribonucleoprotein OS=Homo sapiens GN=TROVE2 PE=1 SV=2	RO60_HUMAN	61 kDa		0% (0.69)	unknown	0.10243	0.19509	0	0	0	0	0	0	0.91133	0	0	0.65291
500	TRUE	Empty	Polyadenylate-binding protein 4 OS=Homo sapiens GN=PABPC4 PE=1 SV=1	PABP4_HUMAN	71 kDa	TRUE	0% (0.11)	unknown	1.2553	2.0322	0.92163	0.24661	0.58841	0.089051	0	0	1.4027	0	0	0.76609
48	TRUE	Empty	40S ribosomal protein S9 OS=Homo sapiens GN=RPS9 PE=1 SV=3	RS9_HUMAN	23 kDa		0% (0.41)	Homo sapiens	0.68053	0	0.51307	0.70298	0.52855	0.17643	0	0	0	0	0	0.90269
84	TRUE	Empty	60S ribosomal protein L5 OS=Homo sapiens GN=RPL5 PE=1 SV=3	RL5_HUMAN	34 kDa		0% (0.90)	Homo sapiens	0.088886	0.16928	0	0.31767	0.20789	0.13964	0	0	0.49557	0	0	0.55859
598	TRUE	Empty	Scavenger receptor class B member 1 OS=Homo sapiens GN=SCARB1 PE=1 SV=1	SCRB1_HUMAN	61 kDa		0% (0.20)	unknown	0.34121	0.41017	0	0.073517	0.17541	0.012881	0.14694	0.21032	0	0	0	0
280	TRUE	Empty	FERM, RhoGEF and pleckstrin domain-containing protein 1 OS=Homo sapiens GN=FARP1 PE=1 SV=1	FARP1_HUMAN	119 kDa		95% (0.022)	Homo sapiens	0.19277	0.097894	0.044305	0.03655	0.028286	0.0065727	0	0	0	0	0	0
123	TRUE	Empty	Alpha-2-HS-glycoprotein OS=Homo sapiens GN=AHSG PE=1 SV=1	FETUA_HUMAN	39 kDa		0% (0.43)	Homo sapiens	0.077392	0.14739	0.13525	0	0.086347	0	0.22888	0.3276	0	0.22276	0.59876	0
626	TRUE	Empty	Solute carrier family 2, facilitated glucose transporter member 1 OS=Homo sapiens GN=SLC2A1 PE=1 SV=2	GTR1_HUMAN	54 kDa	TRUE	0% (0.32)	unknown	0.055989	0.10663	0	0.026181	0.12872	0.029911	0.16559	0.237	0	0.16116	0.20787	0.10669
425	TRUE	Empty	Multidrug resistance-associated protein 4 OS=Homo sapiens GN=ABCC4 PE=1 SV=3	MRP4_HUMAN	150 kDa		0% (0.059)	Homo sapiens	0.19739	0.077362	0.035111	0.049064	0.022416	0.0052088	0	0	0	0	0	0
520	TRUE	Empty	Prostaglandin reductase 1 OS=Homo sapiens GN=PTGR1 PE=1 SV=2	PTGR1_HUMAN	36 kDa		95% (0.022)	Homo sapiens	0.38969	0.3385	0.14847	0.36777	0.71676	0.16655	0	0	0	0	0	0
255	TRUE	Empty	Elongation factor 1-delta OS=Homo sapiens GN=EEF1D PE=1 SV=5	EF1D_HUMAN	31 kDa		0% (0.11)	Homo sapiens	0.20705	0	0	0.21534	0.86001	0.15758	0	0	0	0	0	0
469	TRUE	Empty	Pancreatic alpha-amylase OS=Homo sapiens GN=AMY2A PE=1 SV=2	AMYP_HUMAN	58 kDa		0% (0.31)	unknown	0	0	0.18832	0	0.12023	0.027937	0.67458	0.22178	0	0.31017	0.84686	0.099836
23	TRUE	Empty	26S proteasome non-ATPase regulatory subunit 7 OS=Homo sapiens GN=PSMD7 PE=1 SV=2	PSD7_HUMAN	37 kDa		0% (0.23)	unknown	0	0.15686	0.14393	0.23012	0.68993	0.16032	0.24358	0	0	0.23707	0	0
157	TRUE	Empty	Bifunctional purine biosynthesis protein PURH OS=Homo sapiens GN=ATIC PE=1 SV=3	PUR9_HUMAN	65 kDa		0% (0.37)	Homo sapiens	0.2017	0.08904	0	0.068961	0.16454	0.038234	0	0	0	0.13457	0	0
100	TRUE	Empty	ATP-dependent RNA helicase DDX3X OS=Homo sapiens GN=DDX3X PE=1 SV=3	DDX3X_HUMAN	73 kDa		0% (0.38)	unknown	0.17633	0.16058	0	0.06047	0.046009	0	0	0	0.10968	0	0	0.078578
700	TRUE	Empty	UDP-glucose 6-dehydrogenase OS=Homo sapiens GN=UGDH PE=1 SV=1	UGDH_HUMAN	55 kDa		0% (0.12)	Homo sapiens	0.17527	0.21603	0	0.1126	0.34612	0.062426	0	0	0	0	0	0
343	TRUE	Empty	Heterogeneous nuclear ribonucleoprotein U OS=Homo sapiens GN=HNRNPU PE=1 SV=6	HNRPU_HUMAN	91 kDa		95% (0.011)	unknown	0.067682	0	0	0.10207	0.11532	0.046307	0	0	0	0	0	0
728	TRUE	Empty	Valine--tRNA ligase OS=Homo sapiens GN=VARS PE=1 SV=4	SYVC_HUMAN	140 kDa		0% (0.30)	unknown	0.1605	0	0	0.086789	0.098803	0.01702	0	0	0	0	0	0
489	TRUE	Empty	Plasma membrane calcium-transporting ATPase 1 OS=Homo sapiens GN=ATP2B1 PE=1 SV=3	AT2B1_HUMAN	139 kDa	TRUE	0% (0.89)	Homo sapiens	0.1135	0.041252	0	0.064446	0	0.0056154	0.19672	0	0	0.25829	0	0
122	TRUE	Empty	Aldo-keto reductase family 1 member C3 OS=Homo sapiens GN=AKR1C3 PE=1 SV=4	AK1C3_HUMAN	37 kDa		95% (0.0012)	Homo sapiens	0.082615	0	0	0.58542	0.42119	0.23575	0	0	0	0	0	0
11	TRUE	Empty	2',3'-cyclic-nucleotide 3'-phosphodiesterase OS=Homo sapiens GN=CNP PE=1 SV=2	CN37_HUMAN	48 kDa		0% (0.17)	unknown	0	0	0	0	0	0	1.3471	0.55897	0	0.59005	0.23694	0.12161
546	TRUE	Empty	Protein kinase C and casein kinase substrate in neurons protein 3 OS=Homo sapiens GN=PACSIN3 PE=1 SV=2	PACN3_HUMAN	48 kDa		0% (0.63)	unknown	0.062486	0.11901	0	0	0	0	0	0	1.6908	0	0	1.4124
336	TRUE	Empty	Heterogeneous nuclear ribonucleoprotein H OS=Homo sapiens GN=HNRNPH1 PE=1 SV=4	HNRH1_HUMAN	49 kDa	TRUE	95% (0.023)	Homo sapiens	0.1975	0	0	0.24691	0.22035	0.11335	0	0	0	0	0	0
214	TRUE	Empty	Copine-1 OS=Homo sapiens GN=CPNE1 PE=1 SV=1	CPNE1_HUMAN	59 kDa		0% (0.67)	unknown	0.16227	0.097507	0.089471	0.075876	0.18104	0.013273	0.15142	0	0	0.14737	0	0
383	TRUE	Empty	Inter-alpha-trypsin inhibitor heavy chain H5 OS=Homo sapiens GN=ITIH5 PE=2 SV=2	ITIH5_HUMAN	105 kDa		0% (0.72)	Homo sapiens	0.089016	0.054786	0.050271	0	0.032095	0.0074578	0	0	0.1554	0	0	0.11134
60	TRUE	Empty	60S ribosomal protein L11 OS=Homo sapiens GN=RPL11 PE=1 SV=2	RL11_HUMAN	20 kDa		0% (0.96)	Homo sapiens	0.15296	0	0.26731	0.25209	0.3696	0.039657	0	0	0.40684	0	0	0.63123
158	TRUE	Empty	Brain acid soluble protein 1 OS=Homo sapiens GN=BASP1 PE=1 SV=2	BASP1_HUMAN	23 kDa		95% (0.0043)	Homo sapiens	0.47101	0.55614	0.23765	0.31627	0.15173	0.035256	0	0	0	0	0	0
43	TRUE	Empty	40S ribosomal protein S3a OS=Homo sapiens GN=RPS3A PE=1 SV=2	RS3A_HUMAN	30 kDa		0% (0.25)	Homo sapiens	0	0	0	0.37791	0.53643	0.20952	0	0	0.27133	0	0	0.64996
235	TRUE	Empty	Desmoglein-2 OS=Homo sapiens GN=DSG2 PE=1 SV=2	DSG2_HUMAN	122 kDa		0% (0.069)	unknown	0.12967	0.19493	0.042969	0.04786	0	0	0	0.10408	0	0	0	0
125	TRUE	Empty	Alpha-actinin-4 OS=Homo sapiens GN=ACTN4 PE=1 SV=2	ACTN4_HUMAN	105 kDa	TRUE	0% (0.091)	Homo sapiens	0.22068	0.16916	0	0.027262	0.099097	0.039596	0	0	0	0	0	0
684	TRUE	Empty	Tripartite motif-containing protein 26 OS=Homo sapiens GN=TRIM26 PE=2 SV=1	TRI26_HUMAN	62 kDa		0% (0.59)	unknown	0	0	0	0	0	0	0	0	1.0611	0	0	1.1795
156	TRUE	Empty	Beta-enolase OS=Homo sapiens GN=ENO3 PE=1 SV=5	ENOB_HUMAN	47 kDa	TRUE	0% (0.40)	Homo sapiens	0.20762	0.39541	0.36283	0.17365	0.3199	0.074334	0.84798	0.5659	0.17177	0.59761	0	0.12307
378	TRUE	Empty	Integrin beta-3 OS=Homo sapiens GN=ITGB3 PE=1 SV=2	ITB3_HUMAN	87 kDa		0% (0.15)	unknown	0	0.1343	0	0.016184	0.25452	0.018282	0	0.14651	0	0.31021	0.26182	0.13437
376	TRUE	Empty	Integrin alpha-V OS=Homo sapiens GN=ITGAV PE=1 SV=2	ITAV_HUMAN	116 kDa		0% (0.44)	unknown	0.16681	0.15225	0.045286	0.064084	0.028912	0.0067183	0	0.22247	0	0.07459	0	0
263	TRUE	Empty	Erythrocyte band 7 integral membrane protein OS=Homo sapiens GN=STOM PE=1 SV=3	STOM_HUMAN	32 kDa		0% (0.21)	Homo sapiens	0	0	0	0	0.66062	0.15351	0.28447	0.40716	0	0.9201	1.1868	0
704	TRUE	Empty	Ubiquitin carboxyl-terminal hydrolase 14 OS=Homo sapiens GN=USP14 PE=1 SV=3	UBP14_HUMAN	56 kDa		0% (0.12)	Homo sapiens	0.17155	0.32672	0	0.080219	0.2628	0.097214	0	0	0	0	0	0
65	TRUE	Empty	60S ribosomal protein L15 OS=Homo sapiens GN=RPL15 PE=1 SV=2	RL15_HUMAN	24 kDa		0% (0.93)	Homo sapiens	0	0	0.22303	0.39306	0	0.11361	0	0	0.33943	0	0	0.51997
17	TRUE	Empty	26S proteasome non-ATPase regulatory subunit 11 OS=Homo sapiens GN=PSMD11 PE=1 SV=3	PSD11_HUMAN	47 kDa		0% (0.18)	Homo sapiens	0.20551	0	0	0.17177	0.61629	0.05328	0	0	0	0	0	0
429	TRUE	Empty	Myelin protein zero-like protein 1 OS=Homo sapiens GN=MPZL1 PE=1 SV=1	MPZL1_HUMAN	29 kDa		0% (0.45)	unknown	0.22239	0.20036	0.61675	0.10399	0.11737	0.027274	0.6577	0.44532	0	0.64011	0.82567	0
646	TRUE	Empty	Synaptogyrin-2 OS=Homo sapiens GN=SYNGR2 PE=1 SV=1	SNG2_HUMAN	25 kDa		0% (0.067)	unknown	0	0	0	0.12385	0.13846	0.068668	0.36701	1.1212	0.70447	0.35719	1.5763	0.50471
133	TRUE	Empty	Annexin A11 OS=Homo sapiens GN=ANXA11 PE=1 SV=1	ANX11_HUMAN	54 kDa		95% (0.050)	unknown	0	0	0	0.053604	0	0.02972	0.33903	0.23553	0	0.7009	0.90407	0.10603
74	TRUE	Empty	60S ribosomal protein L27 OS=Homo sapiens GN=RPL27 PE=1 SV=2	RL27_HUMAN	16 kDa		0% (0.97)	unknown	0.43803	0	0.34571	0.70787	0.48871	0.11356	0	0	1.165	0	0	1.3904
32	TRUE	Empty	40S ribosomal protein S16 OS=Homo sapiens GN=RPS16 PE=1 SV=2	RS16_HUMAN	16 kDa		0% (0.70)	Homo sapiens	0.18949	0	0.33115	0.66615	0.46622	0.17969	0	0	0.50399	0	0	0.79625
68	TRUE	Empty	60S ribosomal protein L18a OS=Homo sapiens GN=RPL18A PE=1 SV=2	RL18A_HUMAN	21 kDa		0% (0.79)	Homo sapiens	0.14875	0	0	0.35295	0.16596	0.26577	0	0	0.85496	0	0	0.61252
134	TRUE	Empty	Annexin A2 OS=Homo sapiens GN=ANXA2 PE=1 SV=2	ANXA2_HUMAN	39 kDa		0% (0.098)	Homo sapiens	0.16422	0.68112	0.13762	0.036824	0.087862	0.15178	0	0	0	0	0	0
78	TRUE	Empty	60S ribosomal protein L30 OS=Homo sapiens GN=RPL30 PE=1 SV=2	RL30_HUMAN	13 kDa		0% (0.82)	Homo sapiens	0.55897	0	0.43089	0.44646	0	0.37755	0	0	1.4867	0	0	2.7749
696	TRUE	Empty	Tyrosine-protein kinase Lyn OS=Homo sapiens GN=LYN PE=1 SV=3	LYN_HUMAN	59 kDa	TRUE	95% (0.036)	unknown	0.35691	0.2024	0.09033	0.23579	0.11857	0.027551	0	0	0	0	0	0
245	TRUE	Empty	DnaJ homolog subfamily A member 2 OS=Homo sapiens GN=DNAJA2 PE=1 SV=1	DNJA2_HUMAN	46 kDa		0% (0.13)	unknown	0.38287	0.12633	0	0.064264	0.07401	0.017197	0.63184	0.58176	0.17643	0.39559	0.24628	0
155	TRUE	Empty	Beta-2-syntrophin OS=Homo sapiens GN=SNTB2 PE=1 SV=1	SNTB2_HUMAN	58 kDa		0% (0.78)	Homo sapiens	0.22714	0.099397	0.091205	0.077429	0.11975	0.027826	0.15435	0	0	0.30894	0	0
284	TRUE	Empty	Fibulin-1 OS=Homo sapiens GN=FBLN1 PE=1 SV=4	FBLN1_HUMAN	77 kDa		95% (0.032)	Homo sapiens	0	0.074433	0	0	0	0.031701	0.11558	0.16544	0.10395	0.35197	0.454	0.074471
289	TRUE	Empty	Fructose-bisphosphate aldolase C OS=Homo sapiens GN=ALDOC PE=1 SV=2	ALDOC_HUMAN	39 kDa	TRUE	0% (0.96)	Homo sapiens	0.16079	0.30622	0.28099	0.075185	0.28049	0.14809	0.47553	0	0	0.72361	0	0
632	TRUE	Empty	Spectrin alpha chain, non-erythrocytic 1 OS=Homo sapiens GN=SPTAN1 PE=1 SV=3	SPTN1_HUMAN	285 kDa		0% (0.32)	Homo sapiens	0	0	0	0.020039	0.047813	0.016857	0	0.044582	0	0.030315	0	0.020069
22	TRUE	Empty	26S proteasome non-ATPase regulatory subunit 6 OS=Homo sapiens GN=PSMD6 PE=1 SV=1	PSMD6_HUMAN	46 kDa		0% (0.76)	Homo sapiens	0	0.12696	0	0.10043	0.15412	0.099823	0.19715	0	0	0.19188	0	0
88	TRUE	Empty	60S ribosomal protein L8 OS=Homo sapiens GN=RPL8 PE=1 SV=2	RL8_HUMAN	28 kDa		0% (0.39)	unknown	0	0	0	0.1725	0.58252	0.28507	0	0	0.61686	0.31511	0	0.44194
106	TRUE	Empty	Actin-related protein 2 OS=Homo sapiens GN=ACTR2 PE=1 SV=1	ARP2_HUMAN	45 kDa		95% (0.015)	Homo sapiens	0.30275	0.41677	0.11855	0.10233	0.24415	0.056733	0	0	0	0	0	0
29	TRUE	Empty	40S ribosomal protein S14 OS=Homo sapiens GN=RPS14 PE=1 SV=3	RS14_HUMAN	16 kDa		95% (0.0073)	Homo sapiens	0.4211	0	0.33349	0.67278	0.77983	0.49957	0	0	0	0	0	0.36363
34	TRUE	Empty	40S ribosomal protein S18 OS=Homo sapiens GN=RPS18 PE=1 SV=3	RS18_HUMAN	18 kDa		0% (0.73)	Homo sapiens	0.38261	0	0	0.43195	0.42688	0.33012	0	0	0.46483	0	0	1.2001
366	TRUE	Empty	Importin-5 OS=Homo sapiens GN=IPO5 PE=1 SV=4	IPO5_HUMAN	124 kDa	TRUE	0% (0.079)	Homo sapiens	0.1012	0.14265	0	0.04732	0.083571	0.033232	0	0	0	0	0	0
665	TRUE	Empty	Testican-2 OS=Homo sapiens GN=SPOCK2 PE=1 SV=1	TICN2_HUMAN	47 kDa		0% (0.087)	unknown	0.3734	0.25587	0	0.13479	0.1499	0.054103	0	0	0	0	0	0
108	TRUE	Empty	Actin-related protein 2/3 complex subunit 2 OS=Homo sapiens GN=ARPC2 PE=1 SV=1	ARPC2_HUMAN	34 kDa		0% (0.10)	Homo sapiens	0.29315	0.35486	0	0.46889	0.20789	0.076	0	0	0	0	0	0
733	TRUE	Empty	X-ray repair cross-complementing protein 5 OS=Homo sapiens GN=XRCC5 PE=1 SV=3	XRCC5_HUMAN	83 kDa		95% (0.00026)	Homo sapiens	0.036437	0	0	0.092184	0.12684	0.074489	0	0	0	0	0	0
532	TRUE	Empty	Protein DJ-1 OS=Homo sapiens GN=PARK7 PE=1 SV=2	PARK7_HUMAN	20 kDa		0% (0.54)	Homo sapiens	0.54993	0	0.27194	0.37324	0.37649	0.087484	0.46022	0.65871	0.41388	0	0.57775	0.29652
199	TRUE	Empty	Coagulation factor X OS=Homo sapiens GN=F10 PE=1 SV=2	FA10_HUMAN	55 kDa		0% (0.14)	unknown	0	0	0	0	0.12709	0.029531	0.5206	0	0.14708	0.50668	0.42292	0.10537
399	TRUE	Empty	Kinesin-like protein KIF23 OS=Homo sapiens GN=KIF23 PE=1 SV=3	KIF23_HUMAN	110 kDa		0% (0.34)	unknown	0.17664	0.05206	0	0.025942	0.030498	0.0070867	0.080842	0.11571	0	0	0	0
62	TRUE	Empty	60S ribosomal protein L13 OS=Homo sapiens GN=RPL13 PE=1 SV=4	RL13_HUMAN	24 kDa		0% (0.35)	unknown	0.12702	0	0	0.29125	0.48631	0.07039	0	0	0.33783	0	0	0.24204
58	TRUE	Empty	60S ribosomal protein L10 OS=Homo sapiens GN=RPL10 PE=1 SV=4	RL10_HUMAN	25 kDa		0% (0.34)	Homo sapiens	0.12467	0.23743	0	0.61598	0.1391	0.11064	0	0	0.33158	0	0	0
638	TRUE	Empty	Splicing factor U2AF 65 kDa subunit OS=Homo sapiens GN=U2AF2 PE=1 SV=4	U2AF2_HUMAN	54 kDa		0% (0.062)	unknown	0.056577	0	0.098872	0.11595	0.35674	0.082894	0	0	0	0	0	0
516	TRUE	Empty	Prominin-2 OS=Homo sapiens GN=PROM2 PE=1 SV=1	PROM2_HUMAN	92 kDa		0% (0.32)	unknown	0.25554	0.19412	0	0	0.11372	0.026425	0	0	0	0	0	0.19422
620	TRUE	Empty	Sodium bicarbonate cotransporter 3 OS=Homo sapiens GN=SLC4A7 PE=1 SV=2	S4A7_HUMAN	136 kDa		95% (0.00039)	Homo sapiens	0.16615	0.12923	0.078118	0	0.024642	0.005726	0	0	0	0	0	0
528	TRUE	Empty	Proteasome subunit alpha type-7 OS=Homo sapiens GN=PSMA7 PE=1 SV=1	PSA7_HUMAN	28 kDa		0% (0.36)	Homo sapiens	0	0	0.19209	0.62998	0	0.28666	0	0	0	0	0.40811	0
342	TRUE	Empty	Heterogeneous nuclear ribonucleoprotein R OS=Homo sapiens GN=HNRNPR PE=1 SV=1	HNRPR_HUMAN	71 kDa	TRUE	95% (0.00076)	unknown	0	0	0	0.10906	0.14905	0.060465	0	0	0	0	0	0
630	TRUE	Empty	Sorting nexin-33 OS=Homo sapiens GN=SNX33 PE=1 SV=1	SNX33_HUMAN	65 kDa		0% (0.59)	unknown	0	0	0	0	0	0	0	0	0.68015	0	0	0.59987
104	TRUE	Empty	Actin, alpha skeletal muscle OS=Homo sapiens GN=ACTA1 PE=1 SV=1	ACTS_HUMAN	42 kDa	TRUE	0% (0.26)	Homo sapiens	1.1903	2.5818	0	0.71721	1.7113	0.39765	4.5362	0	0	3.902	4.4194	2.2682
212	TRUE	Empty	Complement component C7 OS=Homo sapiens GN=C7 PE=1 SV=2	CO7_HUMAN	94 kDa		0% (0.061)	Homo sapiens	0	0	0.056286	0	0.035935	0.0083502	0.095255	0.27743	0.085664	0.092708	0.11958	0.061373
651	TRUE	Empty	Syntaxin-binding protein 3 OS=Homo sapiens GN=STXBP3 PE=1 SV=2	STXB3_HUMAN	68 kDa		0% (0.36)	unknown	0.14031	0.17392	0.077913	0.020848	0.10189	0	0.13186	0.18873	0	0.12833	0	0
61	TRUE	Empty	60S ribosomal protein L12 OS=Homo sapiens GN=RPL12 PE=1 SV=1	RL12_HUMAN	18 kDa		0% (0.90)	Homo sapiens	0.17477	0	0.30541	0.78982	0.42688	0.099193	0	0	1.0176	0	0	1.2001
160	TRUE	Empty	C-type lectin domain family 11 member A OS=Homo sapiens GN=CLEC11A PE=1 SV=1	CLC11_HUMAN	36 kDa		95% (0.016)	Homo sapiens	0	0	0	0	0	0.046385	0.52914	0.75736	0.2274	0.51499	0.66427	0.16292
107	TRUE	Empty	Actin-related protein 2/3 complex subunit 1A OS=Homo sapiens GN=ARPC1A PE=1 SV=2	ARC1A_HUMAN	42 kDa		0% (0.11)	Homo sapiens	0.15217	0.45216	0.1279	0.15404	0.47832	0.061551	0	0	0	0	0	0
485	TRUE	Empty	Phospholipid scramblase 3 OS=Homo sapiens GN=PLSCR3 PE=1 SV=2	PLS3_HUMAN	32 kDa		95% (0.025)	unknown	0	0	0	0	0	0	0.60082	0.40862	0.85354	0.92373	0.3584	1.7695
527	TRUE	Empty	Proteasome subunit alpha type-6 OS=Homo sapiens GN=PSMA6 PE=1 SV=1	PSA6_HUMAN	27 kDa		0% (0.55)	Homo sapiens	0.11175	0	0.19528	0.17649	0	0.13866	0	0	0	0	1.4013	0
357	TRUE	Empty	Hsc70-interacting protein OS=Homo sapiens GN=ST13 PE=1 SV=2	F10A1_HUMAN	41 kDa		0% (0.089)	Homo sapiens	0.43143	0.29146	0	0.20174	0.17074	0.061914	0	0	0	0	0	0
172	TRUE	Empty	Calpain-5 OS=Homo sapiens GN=CAPN5 PE=1 SV=2	CAN5_HUMAN	73 kDa		0% (0.18)	unknown	0.22545	0.078538	0	0.082454	0.094074	0.021859	0	0	0	0	0	0
618	TRUE	Empty	Small nuclear ribonucleoprotein Sm D1 OS=Homo sapiens GN=SNRPD1 PE=1 SV=1	SMD1_HUMAN	13 kDa		0% (0.68)	Homo sapiens	0	0	0.92943	0.42246	0.2631	0.23423	0	0	0	0	0	1.7216
544	TRUE	Empty	Protein kinase C and casein kinase substrate in neurons protein 1 OS=Homo sapiens GN=PACSIN1 PE=1 SV=1	PACN1_HUMAN	51 kDa		0% (0.076)	Homo sapiens	0.41929	0.36201	0	0	0	0	0	0	0	0	0	0.11328
179	TRUE	Empty	Catechol O-methyltransferase OS=Homo sapiens GN=COMT PE=1 SV=2	COMT_HUMAN	30 kDa		0% (0.12)	unknown	0	0	0	0.677	0.11382	0.12465	0	0	0	0	0	0
102	TRUE	Empty	Acid sphingomyelinase-like phosphodiesterase 3b OS=Homo sapiens GN=SMPDL3B PE=2 SV=2	ASM3B_HUMAN	51 kDa		0% (0.42)	unknown	0.12329	0.23481	0	0.027923	0.066624	0	0	0	0.15882	0.17188	0	0.64742
587	TRUE	Empty	Regulator of nonsense transcripts 1 OS=Homo sapiens GN=UPF1 PE=1 SV=2	RENT1_HUMAN	124 kDa		0% (0.45)	Homo sapiens	0.12734	0.04603	0	0.022899	0.026965	0.012696	0	0	0	0	0	0.093313
524	TRUE	Empty	Proteasome subunit alpha type-3 OS=Homo sapiens GN=PSMA3 PE=1 SV=2	PSA3_HUMAN	28 kDa		0% (0.44)	Homo sapiens	0.22802	0	0.18825	0.23957	0.12019	0.17625	0	0	0	0	0.39996	0
586	TRUE	Empty	Receptor-type tyrosine-protein phosphatase F OS=Homo sapiens GN=PTPRF PE=1 SV=2	PTPRF_HUMAN	213 kDa		95% (0.045)	unknown	0.087814	0.026829	0.024618	0.020065	0.015717	0.0036522	0	0	0	0	0	0
10	TRUE	Empty	15-hydroxyprostaglandin dehydrogenase [NAD(+)] OS=Homo sapiens GN=HPGD PE=1 SV=1	PGDH_HUMAN	29 kDa		0% (0.11)	Homo sapiens	0.22331	0	0.39024	0.10442	0.24914	0.091895	0	0	0	0	0	0
552	TRUE	Empty	Protein tweety homolog 3 OS=Homo sapiens GN=TTYH3 PE=1 SV=3	TTYH3_HUMAN	58 kDa		0% (0.30)	unknown	0	0	0	0	0	0	0.15556	0.70672	0	0.31142	0.19528	0
221	TRUE	Empty	Creatine kinase U-type, mitochondrial OS=Homo sapiens GN=CKMT1A PE=1 SV=1	KCRU_HUMAN	47 kDa	TRUE	95% (0.00021)	Homo sapiens	0	0	0	0.097083	0.14915	0.2005	0	0	0	0	0	0
596	TRUE	Empty	RuvB-like 2 OS=Homo sapiens GN=RUVBL2 PE=1 SV=3	RUVB2_HUMAN	51 kDa		95% (0.0087)	unknown	0	0	0	0.23524	0.21108	0.049049	0	0	0	0	0	0
404	TRUE	Empty	Lactotransferrin OS=Homo sapiens GN=LTF PE=1 SV=6	TRFL_HUMAN	78 kDa		0% (0.14)	Homo sapiens	0.038578	0.15002	0.067418	0	0.087883	0.010002	0.11409	0.1633	0.10261	0.22673	0.14323	0.073511
379	TRUE	Empty	Inter-alpha-trypsin inhibitor heavy chain H1 OS=Homo sapiens GN=ITIH1 PE=1 SV=3	ITIH1_HUMAN	101 kDa		95% (0.013)	unknown	0	0.056538	0.051879	0	0.033122	0.0076963	0.17842	0.12566	0.078957	0.085449	0.11022	0.056567
168	TRUE	Empty	Cadherin-1 OS=Homo sapiens GN=CDH1 PE=1 SV=3	CADH1_HUMAN	97 kDa		0% (0.16)	unknown	0.062862	0.11972	0.10986	0.029395	0.034491	0.0080145	0.091426	0	0	0.088981	0	0
601	TRUE	Empty	Selenium-binding protein 1 OS=Homo sapiens GN=SELENBP1 PE=1 SV=2	SBP1_HUMAN	52 kDa		0% (0.12)	Homo sapiens	0.057792	0.11006	0	0.055738	0	0.04782	0.17092	0.24463	0	0.3431	0.21457	0.11012
164	TRUE	Empty	CD59 glycoprotein OS=Homo sapiens GN=CD59 PE=1 SV=1	CD59_HUMAN	14 kDa		0% (0.52)	Homo sapiens	0.49347	0	0.38521	0.3889	0.24593	0	0.6519	0	2.212	0.63447	0	0.9403
287	TRUE	Empty	Flotillin-2 OS=Homo sapiens GN=FLOT2 PE=1 SV=2	FLOT2_HUMAN	47 kDa		0% (0.67)	unknown	0	0.12271	0	0.062357	0.14879	0.034573	0.39439	0	0	1.066	0	0
246	TRUE	Empty	DnaJ homolog subfamily A member 4 OS=Homo sapiens GN=DNAJA4 PE=1 SV=1	DNJA4_HUMAN	45 kDa		0% (0.27)	Homo sapiens	0.48952	0.26789	0	0.031721	0	0.036467	0.20063	0.28716	0	0	0	0.12927
668	TRUE	Empty	Thioredoxin OS=Homo sapiens GN=TXN PE=1 SV=3	THIO_HUMAN	12 kDa		0% (0.30)	Homo sapiens	0.61533	0	0.46939	0.28773	0.68653	0.15953	0	0	0	0	0	0.51182
18	TRUE	Empty	26S proteasome non-ATPase regulatory subunit 13 OS=Homo sapiens GN=PSMD13 PE=1 SV=2	PSD13_HUMAN	43 kDa		0% (0.18)	Homo sapiens	0.070688	0	0.12353	0.14819	0.35358	0.082159	0	0	0	0.20347	0	0
51	TRUE	Empty	6-phosphofructokinase, muscle type OS=Homo sapiens GN=PFKM PE=1 SV=2	K6PF_HUMAN	85 kDa	TRUE	0% (0.20)	Homo sapiens	0.072123	0.21001	0	0.089315	0.080469	0.0091733	0	0	0	0	0	0
66	TRUE	Empty	60S ribosomal protein L17 OS=Homo sapiens GN=RPL17 PE=1 SV=3	RL17_HUMAN	21 kDa		0% (0.36)	unknown	0.50279	0	0	0.45928	0.34633	0.13035	0	0	0.38294	0	0	0
577	TRUE	Empty	Ras-related protein Rab-2A OS=Homo sapiens GN=RAB2A PE=1 SV=1	RAB2A_HUMAN	24 kDa		0% (0.16)	Homo sapiens	0.64473	0	0.22843	0.30148	0.14584	0.16715	0	0	0	0	0	0
178	TRUE	Empty	Casein kinase II subunit alpha OS=Homo sapiens GN=CSNK2A1 PE=1 SV=1	CSK21_HUMAN	45 kDa	TRUE	0% (0.14)	Homo sapiens	0.21707	0.12823	0	0.14039	0	0.15241	0	0	0	0	0	0
450	TRUE	Empty	Niban-like protein 1 OS=Homo sapiens GN=FAM129B PE=1 SV=3	NIBL1_HUMAN	84 kDa		0% (0.085)	Homo sapiens	0.15178	0.21262	0	0.052204	0	0.0092832	0	0	0	0	0	0
609	TRUE	Empty	Serine/threonine-protein kinase MARK2 OS=Homo sapiens GN=MARK2 PE=1 SV=2	MARK2_HUMAN	88 kDa	TRUE	95% (0.0016)	unknown	0.10677	0.27623	0.18659	0.032675	0	0	0	0	0	0	0	0
703	TRUE	Empty	UV excision repair protein RAD23 homolog B OS=Homo sapiens GN=RAD23B PE=1 SV=1	RD23B_HUMAN	43 kDa		0% (0.092)	Homo sapiens	0.22743	0.27804	0	0.10635	0	0.037849	0	0	0	0	0	0
617	TRUE	Empty	Small glutamine-rich tetratricopeptide repeat-containing protein alpha OS=Homo sapiens GN=SGTA PE=1 SV=1	SGTA_HUMAN	34 kDa		0% (0.12)	Homo sapiens	0	0	0.15636	0.13807	0.09983	0.048642	0.26462	0.37876	0.23798	0	0.33221	0
101	TRUE	Empty	Acetyl-CoA acetyltransferase, cytosolic OS=Homo sapiens GN=ACAT2 PE=1 SV=2	THIC_HUMAN	41 kDa		0% (0.65)	Homo sapiens	0.15303	0.14014	0.12859	0.034409	0.0821	0.039675	0.21763	0	0	0.21181	0	0
129	TRUE	Empty	Alpha-soluble NSF attachment protein OS=Homo sapiens GN=NAPA PE=1 SV=3	SNAA_HUMAN	33 kDa		0% (0.86)	Homo sapiens	0.30412	0	0.33726	0.19934	0.10256	0.02383	0.27185	0	0	0.55549	0	0
46	TRUE	Empty	40S ribosomal protein S7 OS=Homo sapiens GN=RPS7 PE=1 SV=1	RS7_HUMAN	22 kDa		0% (0.36)	Homo sapiens	0.13951	0	0.2438	0.57261	0.33482	0.12572	0	0	0.37105	0	0	0.26584
126	TRUE	Empty	Alpha-centractin OS=Homo sapiens GN=ACTR1A PE=1 SV=1	ACTZ_HUMAN	43 kDa		0% (0.077)	Homo sapiens	0.148	0.28186	0	0.19435	0.25735	0.0598	0	0	0	0	0	0
307	TRUE	Empty	Golgi-associated plant pathogenesis-related protein 1 OS=Homo sapiens GN=GLIPR2 PE=1 SV=3	GAPR1_HUMAN	17 kDa		0% (0.56)	unknown	0.18062	0	0.69301	0.30616	0.44245	0.16974	0	0	0	0	0	0.75564
430	TRUE	Empty	Myeloid-associated differentiation marker OS=Homo sapiens GN=MYADM PE=1 SV=2	MYADM_HUMAN	35 kDa		0% (0.77)	unknown	0.28393	0.1644	0.15085	0.084502	0	0	0	0	0.75516	0	0	0.54102
33	TRUE	Empty	40S ribosomal protein S17-like OS=Homo sapiens GN=RPS17L PE=2 SV=1	RS17L_HUMAN (+1)	16 kDa		0% (0.86)	Homo sapiens	0.20077	0	0	0.51669	0	0.19256	0	0	0.53397	0	0	0.84829
41	TRUE	Empty	40S ribosomal protein S26 OS=Homo sapiens GN=RPS26 PE=1 SV=3	RS26_HUMAN	13 kDa		0% (0.61)	Homo sapiens	0.24215	0	0	0.25615	0	0.24204	0	0	0	0	0	0.46142
407	TRUE	Empty	Laminin subunit alpha-5 OS=Homo sapiens GN=LAMA5 PE=1 SV=8	LAMA5_HUMAN	400 kDa		0% (0.16)	unknown	0.038073	0.11744	0	0	0	0	0	0	0	0	0	0
443	TRUE	Empty	Nck-associated protein 1 OS=Homo sapiens GN=NCKAP1 PE=1 SV=1	NCKP1_HUMAN	129 kDa		0% (0.23)	Homo sapiens	0.09692	0.08999	0.040772	0	0.052719	0.01225	0.069	0	0	0.067155	0	0
712	TRUE	Empty	Ubiquitin-conjugating enzyme E2 N OS=Homo sapiens GN=UBE2N PE=1 SV=1	UBE2N_HUMAN	17 kDa	TRUE	0% (0.48)	Homo sapiens	0.39947	0.3463	0.69809	0.18679	0.20287	0.047141	0	0	0.48362	0	0	0.76119
415	TRUE	Empty	Malate dehydrogenase, cytoplasmic OS=Homo sapiens GN=MDH1 PE=1 SV=4	MDHC_HUMAN	36 kDa		0% (0.20)	Homo sapiens	0.083641	0	0.14617	0.081764	0.19509	0.071123	0	0	0	0.24075	0.31054	0
114	TRUE	Empty	Adenine phosphoribosyltransferase OS=Homo sapiens GN=APRT PE=1 SV=2	APT_HUMAN	20 kDa		0% (0.30)	Homo sapiens	0.15743	0	0.27512	0.37868	0	0.1445	0.46559	0	0.41871	0	0	0
75	TRUE	Empty	60S ribosomal protein L27a OS=Homo sapiens GN=RPL27A PE=1 SV=2	RL27A_HUMAN	17 kDa		0% (0.82)	unknown	0.18817	0	0	0.32141	0.20995	0.1782	0	0	0.50048	0	0	0.79018
40	TRUE	Empty	40S ribosomal protein S25 OS=Homo sapiens GN=RPS25 PE=1 SV=1	RS25_HUMAN	14 kDa		0% (0.81)	Homo sapiens	0.22786	0	0	0.23939	0.57119	0.13272	0	0	0.60604	0	0	0.97551
691	TRUE	Empty	Tubulin beta-2A chain OS=Homo sapiens GN=TUBB2A PE=1 SV=1	TBB2A_HUMAN (+1)	50 kDa	TRUE	0% (0.40)	Homo sapiens	1.8063	2.8178	0	4.7582	2.2158	1.0168	0	0	0	4.714	0	0
724	TRUE	Empty	Vacuolar protein sorting-associated protein 4B OS=Homo sapiens GN=VPS4B PE=1 SV=2	VPS4B_HUMAN	49 kDa	TRUE	0% (0.68)	Homo sapiens	0.35119	0	0	0.059417	0.068602	0.032943	0.18185	0	0	0	0	0
110	TRUE	Empty	Actin-related protein 2/3 complex subunit 4 OS=Homo sapiens GN=ARPC4 PE=1 SV=3	ARPC4_HUMAN	20 kDa		0% (0.11)	Homo sapiens	0.55738	0	0.97405	0.26063	0	0.088586	0	0	0	0	0	0
540	TRUE	Empty	Protein arginine N-methyltransferase 1 OS=Homo sapiens GN=PRMT1 PE=1 SV=2	ANM1_HUMAN	42 kDa		95% (0.018)	Homo sapiens	0.15217	0	0	0.11102	0.16978	0.13893	0	0	0	0	0	0
735	TRUE	Empty	Zinc finger CCCH-type antiviral protein 1 OS=Homo sapiens GN=ZC3HAV1 PE=1 SV=3	ZCCHV_HUMAN	101 kDa		0% (0.12)	Homo sapiens	0.091953	0.056538	0	0	0.033122	0.0076963	0	0	0	0	0	0
515	TRUE	Empty	Proliferation-associated protein 2G4 OS=Homo sapiens GN=PA2G4 PE=1 SV=3	PA2G4_HUMAN	44 kDa		0% (0.14)	Homo sapiens	0	0	0	0.14522	0.56124	0.037343	0	0	0	0	0	0
662	TRUE	Empty	TOM1-like protein 1 OS=Homo sapiens GN=TOM1L1 PE=1 SV=2	TM1L1_HUMAN	53 kDa		0% (0.65)	unknown	0.1179	0	0	0	0	0	0	0	0.66717	0	0	0.76366
143	TRUE	Empty	Armadillo repeat protein deleted in velo-cardio-facial syndrome OS=Homo sapiens GN=ARVCF PE=1 SV=1	ARVC_HUMAN	105 kDa		0% (0.085)	Homo sapiens	0.028766	0.054786	0.050271	0.013451	0	0	0.085075	0.12177	0	0.16818	0.1068	0.054814
392	TRUE	Empty	Keratin, type I cytoskeletal 14 OS=Homo sapiens GN=KRT14 PE=1 SV=4	K1C14_HUMAN	52 kDa	TRUE	0% (0.12)	unknown	0.18788	0	0.32832	0	0.13539	0	0.98753	1.0948	0	0.16925	0	0.11205
241	TRUE	Empty	Disintegrin and metalloproteinase domain-containing protein 15 OS=Homo sapiens GN=ADAM15 PE=1 SV=4	ADA15_HUMAN	93 kDa		0% (0.60)	unknown	0.032402	0.06171	0	0.015151	0	0	0	0.13716	0.08618	0	0	0.1918
28	TRUE	Empty	40S ribosomal protein S13 OS=Homo sapiens GN=RPS13 PE=1 SV=2	RS13_HUMAN	17 kDa		0% (0.97)	Homo sapiens	0	0	0.31564	0.45049	0	0.10281	0	0	0.48038	0	0	0.34416
269	TRUE	Empty	Eukaryotic translation initiation factor 2 subunit 3 OS=Homo sapiens GN=EIF2S3 PE=1 SV=3	IF2G_HUMAN	51 kDa		0% (0.054)	Homo sapiens	0.12245	0	0	0.12211	0.13662	0.049164	0	0	0	0	0	0
267	TRUE	Empty	Eukaryotic peptide chain release factor subunit 1 OS=Homo sapiens GN=ETF1 PE=1 SV=3	ERF1_HUMAN	49 kDa		0% (0.093)	Homo sapiens	0.19846	0.24373	0	0.092802	0	0.016051	0	0	0	0	0	0
674	TRUE	Empty	Transaldolase OS=Homo sapiens GN=TALDO1 PE=1 SV=2	TALDO_HUMAN	38 kDa		95% (0.0050)	Homo sapiens	0.081122	0	0	0.28384	0.29608	0.095873	0	0	0	0	0	0
719	TRUE	Empty	Utrophin OS=Homo sapiens GN=UTRN PE=1 SV=2	UTRO_HUMAN	394 kDa		0% (0.12)	Homo sapiens	0.070612	0.029034	0	0	0	0	0	0	0	0	0	0
268	TRUE	Empty	Eukaryotic translation initiation factor 2 subunit 1 OS=Homo sapiens GN=EIF2S1 PE=1 SV=3	IF2A_HUMAN	36 kDa		0% (0.078)	Homo sapiens	0	0	0	0.18092	0.56535	0.071851	0	0	0	0	0	0
13	TRUE	Empty	26S protease regulatory subunit 6A OS=Homo sapiens GN=PSMC3 PE=1 SV=3	PRS6A_HUMAN	49 kDa		95% (0.042)	unknown	0	0	0	0.09235	0.30381	0.070596	0	0	0	0	0	0
334	TRUE	Empty	Heterogeneous nuclear ribonucleoprotein D-like OS=Homo sapiens GN=HNRPDL PE=1 SV=3	HNRDL_HUMAN	46 kDa	TRUE	95% (0.0071)	unknown	0	0	0	0.17606	0.23465	0.054525	0	0	0	0	0	0
308	TRUE	Empty	Growth factor receptor-bound protein 2 OS=Homo sapiens GN=GRB2 PE=1 SV=1	GRB2_HUMAN	25 kDa		0% (0.60)	Homo sapiens	0	0	0	0.056978	0	0	0	0	2.1083	0	0	1.5105
408	TRUE	Empty	Laminin subunit beta-2 OS=Homo sapiens GN=LAMB2 PE=1 SV=2	LAMB2_HUMAN	196 kDa		0% (0.58)	unknown	0	0	0	0	0	0	0.18571	0	0	0.27568	0	0
374	TRUE	Empty	Integrin alpha-2 OS=Homo sapiens GN=ITGA2 PE=1 SV=1	ITA2_HUMAN	129 kDa		0% (0.90)	Homo sapiens	0.047086	0.089676	0	0.045158	0.025941	0	0.068762	0	0	0	0	0.089722
523	TRUE	Empty	Proteasome subunit alpha type-1 OS=Homo sapiens GN=PSMA1 PE=1 SV=1	PSA1_HUMAN	30 kDa		0% (0.23)	Homo sapiens	0	0	0	0.1023	0.11557	0.12688	0.30634	0.43847	0	0.62975	0.38458	0
569	TRUE	Empty	Ras-related protein R-Ras2 OS=Homo sapiens GN=RRAS2 PE=1 SV=1	RRAS2_HUMAN	23 kDa		0% (0.77)	unknown	0.28139	0	0.22955	0.061421	0.14655	0	0.38847	0	0.34936	0	0	0.53619
525	TRUE	Empty	Proteasome subunit alpha type-4 OS=Homo sapiens GN=PSMA4 PE=1 SV=1	PSA4_HUMAN	29 kDa		95% (0.024)	Homo sapiens	0	0	0.18172	0.22988	0.11601	0.16876	0	0	0	0	0	0
27	TRUE	Empty	40S ribosomal protein S12 OS=Homo sapiens GN=RPS12 PE=1 SV=3	RS12_HUMAN	15 kDa		0% (0.98)	Homo sapiens	0.21516	0	0.376	0.22466	0	0.20936	0	0	0.57226	0	0	0.40999
147	TRUE	Empty	Aspartate--tRNA ligase, cytoplasmic OS=Homo sapiens GN=DARS PE=1 SV=2	SYDC_HUMAN	57 kDa		0% (0.078)	Homo sapiens	0	0	0	0.10802	0.12169	0.077074	0.15678	0	0	0	0	0
25	TRUE	Empty	40S ribosomal protein S10 OS=Homo sapiens GN=RPS10 PE=1 SV=1	RS10_HUMAN	19 kDa		0% (0.98)	Homo sapiens	0	0	0.28683	0.16714	0	0.092668	0	0	0.43655	0	0	0.31276
616	TRUE	Empty	Signal recognition particle 14 kDa protein OS=Homo sapiens GN=SRP14 PE=1 SV=2	SRP14_HUMAN	15 kDa		0% (0.052)	unknown	1.2109	0.40977	0.376	0.22466	0.53605	0	0	0	0	0	0	0
507	TRUE	Empty	Probable ATP-dependent RNA helicase DDX17 OS=Homo sapiens GN=DDX17 PE=1 SV=2	DDX17_HUMAN	80 kDa		95% (0.0077)	unknown	0.037556	0	0	0.074647	0.085507	0.030413	0	0	0	0	0	0
171	TRUE	Empty	Calmodulin OS=Homo sapiens GN=CALM1 PE=1 SV=2	CALM_HUMAN	17 kDa		0% (0.064)	Homo sapiens	0.67066	0	0.7085	0.086187	0	0.10511	0	0	0	0	0	0
15	TRUE	Empty	26S protease regulatory subunit 7 OS=Homo sapiens GN=PSMC2 PE=1 SV=3	PRS7_HUMAN	49 kDa		95% (0.037)	unknown	0	0	0	0.12895	0.30768	0.051834	0	0	0	0	0	0
12	TRUE	Empty	26S protease regulatory subunit 10B OS=Homo sapiens GN=PSMC6 PE=1 SV=1	PRS10_HUMAN	44 kDa		95% (0.00048)	Homo sapiens	0	0	0	0.18638	0.15901	0.0796	0	0	0	0	0	0
564	TRUE	Empty	Rac GTPase-activating protein 1 OS=Homo sapiens GN=RACGAP1 PE=1 SV=1	RGAP1_HUMAN	71 kDa		0% (0.16)	unknown	0.23323	0.08102	0	0.019892	0	0	0	0	0	0	0	0
547	TRUE	Empty	Protein lifeguard 3 OS=Homo sapiens GN=TMBIM1 PE=1 SV=2	LFG3_HUMAN	35 kDa		0% (0.59)	unknown	0	0	0	0	0	0	0	0	0.49049	0	0	0.35141
418	TRUE	Empty	Metalloreductase STEAP1 OS=Homo sapiens GN=STEAP1 PE=1 SV=1	STEA1_HUMAN	40 kDa		0% (0.47)	unknown	0.076296	0	0.27768	0	0.17728	0.01978	0.22564	0	0.20292	0.21961	0.28327	0.14538
211	TRUE	Empty	Complement C5 OS=Homo sapiens GN=C5 PE=1 SV=4	CO5_HUMAN	188 kDa		0% (0.062)	Homo sapiens	0	0.030357	0	0	0.017784	0.0041323	0.04714	0.067472	0	0.18832	0.11938	0.030372
203	TRUE	Empty	Coatomer subunit gamma-1 OS=Homo sapiens GN=COPG1 PE=1 SV=1	COPG1_HUMAN	98 kDa	TRUE	0% (0.095)	Homo sapiens	0.062643	0.058673	0	0.044675	0.069892	0.007987	0	0	0	0	0	0
732	TRUE	Empty	WD repeat-containing protein 1 OS=Homo sapiens GN=WDR1 PE=1 SV=4	WDR1_HUMAN	66 kDa		0% (0.59)	Homo sapiens	0.14381	0.086927	0	0	0.050924	0.024251	0.13499	0	0	0.13138	0.16946	0
352	TRUE	Empty	Histone H2B type 1-B OS=Homo sapiens GN=HIST1H2BB PE=1 SV=2	H2B1B_HUMAN (+3)	14 kDa	TRUE	95% (0.0070)	Homo sapiens	1.2786	2.435	4.3285	3.3597	2.0227	1.8627	0	0	0	0	0	0
682	TRUE	Empty	Trifunctional purine biosynthetic protein adenosine-3 OS=Homo sapiens GN=GART PE=1 SV=1	PUR2_HUMAN	108 kDa		0% (0.19)	Homo sapiens	0.14836	0.053194	0	0.026516	0.063268	0.014701	0	0	0	0	0	0
247	TRUE	Empty	DnaJ homolog subfamily B member 1 OS=Homo sapiens GN=DNAJB1 PE=1 SV=4	DNJB1_HUMAN	38 kDa		0% (0.060)	unknown	0.079918	0	0.13966	0.077974	0.089166	0.043231	0	0	0	0	0	0
706	TRUE	Empty	Ubiquitin carboxyl-terminal hydrolase 7 OS=Homo sapiens GN=USP7 PE=1 SV=2	UBP7_HUMAN	128 kDa		0% (0.060)	unknown	0.047459	0.044627	0	0.033712	0.026144	0.012304	0	0	0	0	0	0
94	TRUE	Empty	AH receptor-interacting protein OS=Homo sapiens GN=AIP PE=1 SV=2	AIP_HUMAN	38 kDa		0% (0.079)	unknown	0.080878	0.15403	0	0.22525	0.18838	0.020968	0	0	0	0	0	0
331	TRUE	Empty	Heterochromatin protein 1-binding protein 3 OS=Homo sapiens GN=HP1BP3 PE=1 SV=1	HP1B3_HUMAN	61 kDa		0% (0.23)	unknown	0.049412	0.19325	0	0.047447	0.11321	0.026306	0	0	0	0	0	0
600	TRUE	Empty	Secretory carrier-associated membrane protein 4 OS=Homo sapiens GN=SCAMP4 PE=2 SV=1	SCAM4_HUMAN	26 kDa		95% (0.014)	unknown	0	0	0	0	0	0	0.3524	0.5044	0.67474	0	0	0.48341
266	TRUE	Empty	Eukaryotic initiation factor 4A-III OS=Homo sapiens GN=EIF4A3 PE=1 SV=4	IF4A3_HUMAN	47 kDa	TRUE	0% (0.17)	Homo sapiens	0.28749	0.39643	0	0.097333	0.32075	0	0	0	0	0	0	0
514	TRUE	Empty	Proliferating cell nuclear antigen OS=Homo sapiens GN=PCNA PE=1 SV=1	PCNA_HUMAN	29 kDa		0% (0.077)	unknown	0.22517	0	0	0.31326	0.25122	0.058375	0	0	0	0	0	0
738	TRUE	Empty	rRNA 2'-O-methyltransferase fibrillarin OS=Homo sapiens GN=FBL PE=1 SV=2	FBRL_HUMAN	34 kDa		0% (0.21)	unknown	0	0.17212	0	0.13959	0.613	0.049154	0	0	0	0	0	0
113	TRUE	Empty	Acyl-protein thioesterase 1 OS=Homo sapiens GN=LYPLA1 PE=1 SV=1	LYPA1_HUMAN	25 kDa		95% (0.047)	unknown	0.12467	0	0	0.2848	0.1391	0.069006	0	0	0	0	0	0
663	TRUE	Empty	TOM1-like protein 2 OS=Homo sapiens GN=TOM1L2 PE=1 SV=1	TM1L2_HUMAN	56 kDa		0% (0.72)	Homo sapiens	0.23814	0	0	0	0	0	0	0	0.29855	0	0	0.10388
398	TRUE	Empty	Kinesin-1 heavy chain OS=Homo sapiens GN=KIF5B PE=1 SV=1	KINH_HUMAN	110 kDa	TRUE	0% (0.49)	Homo sapiens	0.17722	0	0	0.012821	0.030591	0.021964	0	0	0	0	0	0
679	TRUE	Empty	Transketolase OS=Homo sapiens GN=TKT PE=1 SV=3	TKT_HUMAN	68 kDa		0% (0.48)	Homo sapiens	0.14007	0	0	0.065498	0	0.036314	0	0	0	0	0	0
667	TRUE	Empty	Tetraspanin-8 OS=Homo sapiens GN=TSPAN8 PE=1 SV=1	TSN8_HUMAN	26 kDa		0% (0.42)	unknown	0	0	0.20641	0.26703	0	0.065159	0	0	0	0	0	0
619	TRUE	Empty	Small nuclear ribonucleoprotein-associated proteins B and B' OS=Homo sapiens GN=SNRPB PE=1 SV=2	RSMB_HUMAN (+1)	25 kDa		0% (0.083)	Homo sapiens	0	0	0	0.12446	0	0.069006	0	0	0	0	0	0
234	TRUE	Empty	DNA-dependent protein kinase catalytic subunit OS=Homo sapiens GN=PRKDC PE=1 SV=3	PRKDC_HUMAN	469 kDa		0% (0.91)	Homo sapiens	0.019282	0	0	0	0.0071219	0	0	0.027021	0	0.018373	0	0
73	TRUE	Empty	60S ribosomal protein L24 OS=Homo sapiens GN=RPL24 PE=1 SV=1	RL24_HUMAN	18 kDa		0% (0.86)	unknown	0.17477	0	0	0.29449	0.19499	0.045309	0	0	0.46483	0	0	0.33302
19	TRUE	Empty	26S proteasome non-ATPase regulatory subunit 14 OS=Homo sapiens GN=PSMD14 PE=1 SV=1	PSDE_HUMAN	35 kDa		0% (0.14)	Homo sapiens	0.18505	0	0	0.08653	0.098521	0.10556	0	0	0	0	0	0
697	TRUE	Empty	Tyrosine-protein kinase Yes OS=Homo sapiens GN=YES1 PE=1 SV=3	YES_HUMAN	61 kDa	TRUE	95% (0.0050)	unknown	0.34193	0.41099	0.17867	0.15989	0.30928	0.071867	0	0	0	0	0	0
371	TRUE	Empty	Inosine-5'-monophosphate dehydrogenase 2 OS=Homo sapiens GN=IMPDH2 PE=1 SV=2	IMDH2_HUMAN	56 kDa		0% (0.081)	unknown	0.11178	0.10341	0	0.14277	0.12472	0.014076	0	0	0	0	0	0
446	TRUE	Empty	Neurogenic locus notch homolog protein 2 OS=Homo sapiens GN=NOTCH2 PE=1 SV=3	NOTC2_HUMAN	265 kDa		95% (0.0062)	unknown	0.046023	0.021515	0.019742	0	0.012604	0.0029287	0	0	0	0	0	0
346	TRUE	Empty	Histidine triad nucleotide-binding protein 1 OS=Homo sapiens GN=HINT1 PE=1 SV=2	HINT1_HUMAN	14 kDa		0% (0.14)	Homo sapiens	0.22786	0	0.3982	0.61149	0.25423	0.059074	0	0	0	0	0	0
6	TRUE	Empty	14-3-3 protein eta OS=Homo sapiens GN=YWHAH PE=1 SV=4	1433F_HUMAN	28 kDa	TRUE	0% (0.20)	Homo sapiens	0.36559	0	1.5307	0.8808	0.40789	0.34325	0	0	0	0	0	0
567	TRUE	Empty	Ras GTPase-activating-like protein IQGAP2 OS=Homo sapiens GN=IQGAP2 PE=1 SV=4	IQGA2_HUMAN	181 kDa	TRUE	0% (0.077)	unknown	0.033536	0	0	0.048773	0.037416	0.0086943	0	0	0	0	0	0
461	TRUE	Empty	Nucleoside diphosphate kinase B OS=Homo sapiens GN=NME2 PE=1 SV=1	NDKB_HUMAN	17 kDa	TRUE	0% (0.19)	Homo sapiens	1.3202	0	3.0689	1.7026	0	0.94397	0	0	0	0	0	0
470	TRUE	Empty	Peflin OS=Homo sapiens GN=PEF1 PE=1 SV=1	PEF1_HUMAN	30 kDa		0% (0.21)	unknown	0	0	0	0.04699	0	0	0.62674	0	0	0.60998	1.2455	0
492	TRUE	Empty	Platelet-activating factor acetylhydrolase IB subunit beta OS=Homo sapiens GN=PAFAH1B2 PE=1 SV=1	PA1B2_HUMAN	26 kDa		0% (0.18)	Homo sapiens	0	0	0.21009	0.11975	0.13413	0.066393	0	0	0	0	0	0
572	TRUE	Empty	Ras-related protein Rab-13 OS=Homo sapiens GN=RAB13 PE=1 SV=1	RAB13_HUMAN	23 kDa	TRUE	0% (0.53)	unknown	0.46831	0	0.50757	0.31434	0	0	0.85898	0	0	0	0	0
278	TRUE	Empty	F-actin-capping protein subunit alpha-2 OS=Homo sapiens GN=CAPZA2 PE=1 SV=3	CAZA2_HUMAN	33 kDa	TRUE	0% (0.42)	Homo sapiens	0	0.58356	0	0.090891	0.63069	0.079438	0	0	0	0	0	0
538	TRUE	Empty	Protein SET OS=Homo sapiens GN=SET PE=1 SV=3	SET_HUMAN	33 kDa		0% (0.054)	Homo sapiens	0.090988	0	0	0.042546	0.21303	0.10924	0	0	0	0	0	0
271	TRUE	Empty	Eukaryotic translation initiation factor 3 subunit F OS=Homo sapiens GN=EIF3F PE=1 SV=1	EIF3F_HUMAN	38 kDa		95% (0.022)	Homo sapiens	0	0	0	0.12409	0.29608	0.068798	0	0	0	0	0	0
265	TRUE	Empty	Eukaryotic initiation factor 4A-II OS=Homo sapiens GN=EIF4A2 PE=1 SV=2	IF4A2_HUMAN	46 kDa	TRUE	95% (0.022)	unknown	0	0	0	0.3145	0.7504	0.17437	0	0	0	0	0	0
305	TRUE	Empty	Glyoxylate reductase/hydroxypyruvate reductase OS=Homo sapiens GN=GRHPR PE=1 SV=1	GRHPR_HUMAN	36 kDa		95% (0.0068)	Homo sapiens	0	0	0	0.18353	0.19962	0.046385	0	0	0	0	0	0
686	TRUE	Empty	Tubulin alpha-1A chain OS=Homo sapiens GN=TUBA1A PE=1 SV=1	TBA1A_HUMAN	50 kDa	TRUE	0% (0.46)	Homo sapiens	2.5788	0	0	1.8176	0	0.72808	0	0	0	0	0	0
309	TRUE	Empty	Guanine nucleotide-binding protein G(I)/G(S)/G(O) subunit gamma-12 OS=Homo sapiens GN=GNG12 PE=1 SV=3	GBG12_HUMAN	8 kDa		0% (0.51)	unknown	3.0307	0	0	0.85355	0.45179	0	0	0	0	0	0	0
493	TRUE	Empty	Platelet-activating factor acetylhydrolase IB subunit gamma OS=Homo sapiens GN=PAFAH1B3 PE=1 SV=1	PA1B3_HUMAN	26 kDa		0% (0.057)	unknown	0	0	0	0.18965	0	0.14961	0	0	0	0	0	0
223	TRUE	Empty	Cyclin-D1-binding protein 1 OS=Homo sapiens GN=CCNDBP1 PE=1 SV=2	CCDB1_HUMAN	40 kDa		0% (0.54)	unknown	0	0	0	0	0	0	0	0	1.185	0	0	0.46887
121	TRUE	Empty	Alcohol dehydrogenase [NADP(+)] OS=Homo sapiens GN=AKR1A1 PE=1 SV=3	AK1A1_HUMAN	37 kDa		0% (0.81)	Homo sapiens	0	0.1588	0	0.03899	0.42563	0.045186	0.2466	0	0	0.24001	0	0
76	TRUE	Empty	60S ribosomal protein L29 OS=Homo sapiens GN=RPL29 PE=1 SV=2	RL29_HUMAN	18 kDa		0% (0.94)	unknown	0.17477	0.33285	0	0.17891	0.42688	0.045309	0	0	0.46483	0	0	0.33302
647	TRUE	Empty	Synaptophysin-like protein 1 OS=Homo sapiens GN=SYPL1 PE=1 SV=1	SYPL1_HUMAN	29 kDa		0% (0.99)	unknown	0	0.20435	0.1875	0.10617	0.11971	0.093522	0.31732	0	0	0.30884	0	0
433	TRUE	Empty	Myosin-10 OS=Homo sapiens GN=MYH10 PE=1 SV=3	MYH10_HUMAN	229 kDa	TRUE	0% (0.31)	unknown	0.067351	0.024937	0	0.01863	0	0.01387	0	0	0	0	0	0.02495
177	TRUE	Empty	Casein kinase I isoform alpha OS=Homo sapiens GN=CSNK1A1 PE=1 SV=2	KC1A_HUMAN (+1)	39 kDa		0% (0.52)	Homo sapiens	0	0.14825	0.13603	0.075864	0.086846	0.02018	0	0	0	0.22405	0	0
579	TRUE	Empty	Ras-related protein Rab-5B OS=Homo sapiens GN=RAB5B PE=1 SV=1	RAB5B_HUMAN	24 kDa	TRUE	0% (0.66)	unknown	0.44781	0.24775	0	0.52034	0	0	0	1.1789	0	0	1.034	0.8533
242	TRUE	Empty	Disintegrin and metalloproteinase domain-containing protein 9 OS=Homo sapiens GN=ADAM9 PE=1 SV=1	ADAM9_HUMAN	91 kDa		95% (0.048)	Homo sapiens	0.033284	0.12906	0	0	0	0	0.098435	0.14089	0.088524	0	0	0.063422
236	TRUE	Empty	Destrin OS=Homo sapiens GN=DSTN PE=1 SV=3	DEST_HUMAN	19 kDa		0% (0.84)	Homo sapiens	0.16719	0	0.63723	0.27955	0	0.094535	0	0	0.44466	0	0	0.31857
405	TRUE	Empty	Lactoylglutathione lyase OS=Homo sapiens GN=GLO1 PE=1 SV=4	LGUL_HUMAN	21 kDa		0% (0.34)	Homo sapiens	0.14875	0	0	0.47935	0	0.083337	0	0	0	0	0	0
153	TRUE	Empty	Basal cell adhesion molecule OS=Homo sapiens GN=BCAM PE=1 SV=2	BCAM_HUMAN	67 kDa		95% (0.015)	Homo sapiens	0.091788	0.17481	0.078302	0.04292	0.10241	0	0	0	0	0	0	0
118	TRUE	Empty	Adenylyl cyclase-associated protein 1 OS=Homo sapiens GN=CAP1 PE=1 SV=5	CAP1_HUMAN	52 kDa		0% (0.073)	Homo sapiens	0.058419	0.11126	0	0.056361	0.065178	0.031249	0	0	0	0	0	0
327	TRUE	Empty	Heat shock protein beta-1 OS=Homo sapiens GN=HSPB1 PE=1 SV=2	HSPB1_HUMAN	23 kDa		0% (0.052)	unknown	0	0	0	0	0	0	0.85898	0.57277	0.35988	0.83601	1.0784	0
625	TRUE	Empty	Solute carrier family 12 member 7 OS=Homo sapiens GN=SLC12A7 PE=1 SV=3	S12A7_HUMAN	119 kDa		95% (0.00020)	unknown	0.051206	0.048103	0.044139	0.023944	0.02818	0	0	0	0	0	0	0
194	TRUE	Empty	Claudin-7 OS=Homo sapiens GN=CLDN7 PE=1 SV=4	CLD7_HUMAN	22 kDa		0% (0.66)	unknown	0	0	0.51586	0.064238	0	0.035616	0	0	0	0	0	0.56249
217	TRUE	Empty	Core histone macro-H2A.2 OS=Homo sapiens GN=H2AFY2 PE=1 SV=3	H2AW_HUMAN	40 kDa	TRUE	0% (0.38)	unknown	0	0.65315	0	0.16036	0.38263	0.11588	0	0	0	0	0	0
274	TRUE	Empty	Exportin-1 OS=Homo sapiens GN=XPO1 PE=1 SV=1	XPO1_HUMAN	123 kDa		0% (0.42)	unknown	0.075043	0	0	0.011393	0.027185	0.019455	0	0	0	0	0	0
348	TRUE	Empty	Histone H2A type 1-B/E OS=Homo sapiens GN=HIST1H2AB PE=1 SV=2	H2A1B_HUMAN (+2)	14 kDa	TRUE	0% (0.061)	unknown	2.4443	0	0	1.1429	2.7271	1.8292	0	0	0	0	0	0
692	TRUE	Empty	Tubulin beta-3 chain OS=Homo sapiens GN=TUBB3 PE=1 SV=2	TBB3_HUMAN	50 kDa	TRUE	0% (0.050)	Homo sapiens	1.0448	0	0	1.7936	0.90549	0.55408	0	0	0	0	0	0
413	TRUE	Empty	Lupus La protein OS=Homo sapiens GN=SSB PE=1 SV=2	LA_HUMAN	47 kDa		95% (0.00020)	Homo sapiens	0	0	0	0.062667	0.072231	0.034745	0	0	0	0	0	0
681	TRUE	Empty	Translationally-controlled tumor protein OS=Homo sapiens GN=TPT1 PE=1 SV=1	TCTP_HUMAN	20 kDa		0% (0.66)	Homo sapiens	0	0	0	0.16079	0	0	0	0	0.91456	0	0	0.65523
300	TRUE	Empty	Glutathione S-transferase Mu 3 OS=Homo sapiens GN=GSTM3 PE=1 SV=3	GSTM3_HUMAN	27 kDa	TRUE	0% (0.21)	Homo sapiens	0	0	0	0.26026	0	0.06368	0	0	0	0	0	0
37	TRUE	Empty	40S ribosomal protein S20 OS=Homo sapiens GN=RPS20 PE=1 SV=1	RS20_HUMAN	13 kDa		0% (0.90)	Homo sapiens	0.23581	0	0.4121	0.11027	0	0.13788	0	0	0.62719	0	0	0.44934
20	TRUE	Empty	26S proteasome non-ATPase regulatory subunit 2 OS=Homo sapiens GN=PSMD2 PE=1 SV=3	PSMD2_HUMAN	100 kDa		0% (0.23)	Homo sapiens	0.030051	0.11633	0	0.028561	0.033528	0.015835	0	0	0	0	0	0
473	TRUE	Empty	Peptidyl-prolyl cis-trans isomerase NIMA-interacting 1 OS=Homo sapiens GN=PIN1 PE=1 SV=1	PIN1_HUMAN	18 kDa		0% (0.79)	unknown	0.17035	0	0.2977	0.079658	0	0	0	0	0.45309	0	0	0.7091
410	TRUE	Empty	Lipid phosphate phosphohydrolase 1 OS=Homo sapiens GN=PPAP2A PE=1 SV=1	LPP1_HUMAN	32 kDa		0% (0.31)	unknown	0	0	0	0.044344	0	0	0.58972	0.84408	0	0.90586	0	0
181	TRUE	Empty	Catenin alpha-2 OS=Homo sapiens GN=CTNNA2 PE=1 SV=5	CTNA2_HUMAN	105 kDa	TRUE	0% (0.12)	Homo sapiens	0.44906	0.85524	0	0.13631	0.16963	0.031046	0	0	0	0	0	0
518	TRUE	Empty	Prostaglandin E synthase 3 OS=Homo sapiens GN=PTGES3 PE=1 SV=1	TEBP_HUMAN	19 kDa		0% (0.13)	Homo sapiens	0.36221	0	0.29037	0.27754	0	0.15388	0	0	0	0	0	0
89	TRUE	Empty	60S ribosomal protein L9 OS=Homo sapiens GN=RPL9 PE=1 SV=1	RL9_HUMAN	22 kDa		0% (0.31)	unknown	0.14097	0	0	0.22948	0	0.078673	0	0	0	0	0	0
501	TRUE	Empty	Polyadenylate-binding protein-interacting protein 1 OS=Homo sapiens GN=PAIP1 PE=1 SV=1	PAIP1_HUMAN	54 kDa		0% (0.078)	unknown	0.24797	0.34347	0	0.026456	0.063124	0	0	0	0	0	0	0
90	TRUE	Empty	A disintegrin and metalloproteinase with thrombospondin motifs 1 OS=Homo sapiens GN=ADAMTS1 PE=1 SV=4	ATS1_HUMAN	105 kDa		0% (0.20)	unknown	0	0	0	0	0	0	0.35377	0.12087	0	0.082186	0	0.054407
59	TRUE	Empty	60S ribosomal protein L10a OS=Homo sapiens GN=RPL10A PE=1 SV=2	RL10A_HUMAN	25 kDa		0% (0.66)	Homo sapiens	0.12353	0	0	0.12325	0	0.068334	0	0	0.32854	0	0	0
604	TRUE	Empty	Serine-threonine kinase receptor-associated protein OS=Homo sapiens GN=STRAP PE=1 SV=1	STRAP_HUMAN	38 kDa		0% (0.070)	Homo sapiens	0.079213	0	0	0.12093	0.28853	0.042834	0	0	0	0	0	0
397	TRUE	Empty	Keratin, type II cytoskeletal 8 OS=Homo sapiens GN=KRT8 PE=1 SV=7	K2C8_HUMAN	54 kDa	TRUE	0% (0.37)	unknown	0.17954	0	0	0.026345	0.12955	0.046547	0	0	0	0	0	0
628	TRUE	Empty	Sorcin OS=Homo sapiens GN=SRI PE=1 SV=1	SORCN_HUMAN	22 kDa		95% (0.0071)	Homo sapiens	0	0	0	0.3347	0.34241	0.079564	0	0	0	0	0	0
458	TRUE	Empty	Nucleolin OS=Homo sapiens GN=NCL PE=1 SV=3	NUCL_HUMAN	77 kDa		0% (0.23)	Homo sapiens	0	0	0	0.10023	0	0.020848	0	0	0	0	0	0
648	TRUE	Empty	Synaptosomal-associated protein 23 OS=Homo sapiens GN=SNAP23 PE=1 SV=1	SNP23_HUMAN	23 kDa		0% (0.51)	unknown	0	0	0.49431	0.13227	0	0.03422	0	0	0	0	0	0
502	TRUE	Empty	Polypyrimidine tract-binding protein 1 OS=Homo sapiens GN=PTBP1 PE=1 SV=1	PTBP1_HUMAN	57 kDa		0% (0.35)	Homo sapiens	0.052908	0	0	0.02474	0	0.11419	0	0	0	0	0	0
152	TRUE	Empty	Barrier-to-autointegration factor OS=Homo sapiens GN=BANF1 PE=1 SV=1	BAF_HUMAN	10 kDa		0% (0.45)	unknown	0.31554	0	0	0.34551	0	0.081804	0	0	0	0	0	0
117	TRUE	Empty	Adenylate kinase isoenzyme 1 OS=Homo sapiens GN=AK1 PE=1 SV=3	KAD1_HUMAN	22 kDa	TRUE	0% (0.52)	Homo sapiens	0.3069	0	0	0.45295	0	0.036933	0	0	0	0	0	0
629	TRUE	Empty	Sorting nexin-18 OS=Homo sapiens GN=SNX18 PE=1 SV=2	SNX18_HUMAN	69 kDa		0% (0.60)	unknown	0	0	0	0	0	0	0	0	0.36683	0	0	0.35886
135	TRUE	Empty	Annexin A4 OS=Homo sapiens GN=ANXA4 PE=1 SV=4	ANXA4_HUMAN	36 kDa		95% (0.040)	unknown	0	0	0	0	0.094792	0.046079	0	0	0	0.80321	0.31544	0.16189
539	TRUE	Empty	Protein XRP2 OS=Homo sapiens GN=RP2 PE=1 SV=4	XRP2_HUMAN	40 kDa		0% (0.90)	unknown	0.15984	0.14613	0	0	0.17833	0	0.22693	0	0	0.46007	0	0
510	TRUE	Empty	Profilin-2 OS=Homo sapiens GN=PFN2 PE=1 SV=3	PROF2_HUMAN	15 kDa		0% (0.98)	Homo sapiens	0	0	0.36439	0.21702	0.23264	0.054058	0	0	0.55459	0	0	0.39733
614	TRUE	Empty	Serine/threonine-protein phosphatase PP1-beta catalytic subunit OS=Homo sapiens GN=PPP1CB PE=1 SV=3	PP1B_HUMAN	37 kDa	TRUE	0% (0.36)	Homo sapiens	0.268	0	0.65292	0.42009	1.0024	0.19445	0	0	0	0.7714	0	0
360	TRUE	Empty	IST1 homolog OS=Homo sapiens GN=IST1 PE=1 SV=1	IST1_HUMAN	40 kDa		0% (0.41)	unknown	0.24908	0.14572	0	0.035777	0.085366	0	0.22628	0	0	0	0	0
299	TRUE	Empty	Glutamine--fructose-6-phosphate aminotransferase [isomerizing] 1 OS=Homo sapiens GN=GFPT1 PE=1 SV=3	GFPT1_HUMAN	79 kDa		0% (0.31)	Homo sapiens	0.038249	0.22772	0	0.036512	0	0.020243	0	0	0	0	0	0
361	TRUE	Empty	Immunoglobulin superfamily member 3 OS=Homo sapiens GN=IGSF3 PE=2 SV=3	IGSF3_HUMAN	135 kDa		95% (0.00030)	Homo sapiens	0.045	0.042342	0.038852	0	0.024805	0	0	0	0	0	0	0
92	TRUE	Empty	ADP-ribosylation factor 4 OS=Homo sapiens GN=ARF4 PE=1 SV=3	ARF4_HUMAN	21 kDa	TRUE	0% (0.55)	unknown	1.0403	0	1.3373	0.48642	0	0.26969	0	0	0	0	0	2.5916
637	TRUE	Empty	Splicing factor 3B subunit 3 OS=Homo sapiens GN=SF3B3 PE=1 SV=4	SF3B3_HUMAN	136 kDa		0% (0.10)	unknown	0.068086	0.042202	0	0.010362	0.024723	0.011628	0	0	0	0	0	0
21	TRUE	Empty	26S proteasome non-ATPase regulatory subunit 3 OS=Homo sapiens GN=PSMD3 PE=1 SV=2	PSMD3_HUMAN	61 kDa		0% (0.11)	Homo sapiens	0.049594	0.094453	0	0.02319	0.055333	0.026406	0	0	0	0	0	0
227	TRUE	Empty	Cytoplasmic FMR1-interacting protein 1 OS=Homo sapiens GN=CYFIP1 PE=1 SV=1	CYFP1_HUMAN	145 kDa	TRUE	0% (0.18)	unknown	0.10821	0.039412	0	0.0096766	0.023089	0	0	0	0	0	0	0
63	TRUE	Empty	60S ribosomal protein L13a OS=Homo sapiens GN=RPL13A PE=1 SV=2	RL13A_HUMAN	24 kDa		0% (0.15)	unknown	0	0	0	0.21055	0.31233	0.033889	0	0	0	0	0	0.24908
69	TRUE	Empty	60S ribosomal protein L19 OS=Homo sapiens GN=RPL19 PE=1 SV=1	RL19_HUMAN	23 kDa		0% (0.24)	unknown	0	0.25016	0	0.21172	0.14655	0.034054	0	0	0	0	0	0
38	TRUE	Empty	40S ribosomal protein S23 OS=Homo sapiens GN=RPS23 PE=1 SV=3	RS23_HUMAN	16 kDa		0% (0.12)	Homo sapiens	0.19782	0	0.34571	0.092503	0	0.11356	0	0	0	0	0	0
417	TRUE	Empty	Matrin-3 OS=Homo sapiens GN=MATR3 PE=1 SV=2	MATR3_HUMAN	95 kDa		0% (0.24)	unknown	0.031828	0	0	0.014883	0.072245	0.0082514	0	0	0	0	0	0
721	TRUE	Empty	Vacuolar protein sorting-associated protein 35 OS=Homo sapiens GN=VPS35 PE=1 SV=2	VPS35_HUMAN	92 kDa		95% (0.031)	Homo sapiens	0.032837	0	0	0.047721	0.074576	0.017329	0	0	0	0	0	0
451	TRUE	Empty	Nicastrin OS=Homo sapiens GN=NCSTN PE=1 SV=2	NICA_HUMAN	78 kDa		0% (0.12)	unknown	0.16376	0.073263	0	0.017988	0	0	0	0	0	0	0	0
409	TRUE	Empty	Leukocyte surface antigen CD47 OS=Homo sapiens GN=CD47 PE=1 SV=1	CD47_HUMAN	35 kDa		0% (0.59)	unknown	0.18132	0	0	0.13323	0	0	0	0	0	0	0	0
726	TRUE	Empty	Vacuolar protein-sorting-associated protein 36 OS=Homo sapiens GN=VPS36 PE=1 SV=1	VPS36_HUMAN	44 kDa		0% (0.34)	unknown	0.31055	0.1322	0	0	0	0	0	0	0	0	0	0.27447
542	TRUE	Empty	Protein dopey-2 OS=Homo sapiens GN=DOPEY2 PE=1 SV=5	DOP2_HUMAN	258 kDa		0% (0.068)	unknown	0.023363	0.022108	0	0.0054281	0	0	0	0	0	0	0	0
293	TRUE	Empty	Galactokinase OS=Homo sapiens GN=GALK1 PE=1 SV=1	GALK1_HUMAN	42 kDa		0% (0.40)	unknown	0	0	0	0	0	0	0.44132	0	0	0.20672	0.26665	0
479	TRUE	Empty	Phenazine biosynthesis-like domain-containing protein OS=Homo sapiens GN=PBLD PE=1 SV=2	PBLD_HUMAN	32 kDa		95% (0.0016)	unknown	0	0	0	0.14947	0.22581	0.082873	0	0	0	0	0	0
488	TRUE	Empty	Plakophilin-3 OS=Homo sapiens GN=PKP3 PE=1 SV=1	PKP3_HUMAN	87 kDa		0% (0.077)	unknown	0.10777	0.1343	0	0.032974	0	0	0	0	0	0	0	0
565	TRUE	Empty	Ran-specific GTPase-activating protein OS=Homo sapiens GN=RANBP1 PE=1 SV=1	RANG_HUMAN	23 kDa		0% (0.083)	Homo sapiens	0	0	0	0.21289	0	0.11803	0	0	0	0	0	0
116	TRUE	Empty	Adenylate kinase 2, mitochondrial OS=Homo sapiens GN=AK2 PE=1 SV=2	KAD2_HUMAN	26 kDa		0% (0.088)	Homo sapiens	0	0	0	0.054278	0	0.1021	0	0	0	0	0	0
553	TRUE	Empty	Protein-L-isoaspartate(D-aspartate) O-methyltransferase OS=Homo sapiens GN=PCMT1 PE=1 SV=4	PIMT_HUMAN	25 kDa		0% (0.44)	Homo sapiens	0	0	0	0.38154	0	0	0	0	0	0	0	0
169	TRUE	Empty	Calcium-binding protein 39-like OS=Homo sapiens GN=CAB39L PE=1 SV=3	CB39L_HUMAN	39 kDa	TRUE	0% (1.00)	unknown	0.077839	0.14825	0	0	0.18101	0.02018	0.23021	0	0	0.22405	0	0
140	TRUE	Empty	Apolipoprotein A-IV OS=Homo sapiens GN=APOA4 PE=1 SV=3	APOA4_HUMAN	45 kDa		0% (0.32)	Homo sapiens	0	0.12728	0	0	0	0	0.40959	0	0	0.19236	0.24812	0.12734
137	TRUE	Empty	Annexin A6 OS=Homo sapiens GN=ANXA6 PE=1 SV=3	ANXA6_HUMAN	76 kDa		0% (0.082)	Homo sapiens	0	0	0	0	0	0	0	0.16837	0	0.35847	0.14768	0.075792
670	TRUE	Empty	Threonine--tRNA ligase, cytoplasmic OS=Homo sapiens GN=TARS PE=1 SV=3	SYTC_HUMAN	83 kDa		0% (0.079)	Homo sapiens	0.073702	0.068836	0	0.034463	0.040326	0.0093704	0	0	0	0	0	0
420	TRUE	Empty	Microtubule-associated protein RP/EB family member 1 OS=Homo sapiens GN=MAPRE1 PE=1 SV=3	MARE1_HUMAN	30 kDa		0% (0.091)	Homo sapiens	0.2153	0	0.17827	0.047702	0.11382	0.026448	0	0	0	0	0	0
231	TRUE	Empty	D-dopachrome decarboxylase OS=Homo sapiens GN=DDT PE=1 SV=3	DOPD_HUMAN	13 kDa		0% (0.19)	Homo sapiens	0.56472	0	0.43485	0.11636	0.63007	0.064511	0	0	0	0	0	0
636	TRUE	Empty	Splicing factor 3B subunit 1 OS=Homo sapiens GN=SF3B1 PE=1 SV=3	SF3B1_HUMAN	146 kDa		0% (0.12)	unknown	0.063186	0.039231	0	0	0.022983	0.0053404	0	0	0	0	0	0
486	TRUE	Empty	Phosphomevalonate kinase OS=Homo sapiens GN=PMVK PE=1 SV=3	PMVK_HUMAN	22 kDa		0% (0.20)	unknown	0	0	0.24507	0.32833	0.15646	0.036357	0	0	0	0	0	0
517	TRUE	Empty	Prostaglandin E synthase 2 OS=Homo sapiens GN=PTGES2 PE=1 SV=1	PGES2_HUMAN	42 kDa		95% (< 0.00010)	Homo sapiens	0	0	0	0.070361	0.080776	0.084378	0	0	0	0	0	0
496	TRUE	Empty	Poliovirus receptor OS=Homo sapiens GN=PVR PE=1 SV=2	PVR_HUMAN	45 kDa		0% (0.42)	unknown	0.13885	0	0	0.064926	0.074747	0	0	0	0	0	0	0
14	TRUE	Empty	26S protease regulatory subunit 6B OS=Homo sapiens GN=PSMC4 PE=1 SV=2	PRS6B_HUMAN	47 kDa		0% (0.37)	Homo sapiens	0.064123	0	0	0.029984	0	0.053415	0	0	0	0	0	0
685	TRUE	Empty	Tropomyosin alpha-3 chain OS=Homo sapiens GN=TPM3 PE=1 SV=1	TPM3_HUMAN	33 kDa	TRUE	0% (0.066)	Homo sapiens	0.093191	0	0	0.14437	0.21844	0.02416	0	0	0	0	0	0
237	TRUE	Empty	Dipeptidyl peptidase 3 OS=Homo sapiens GN=DPP3 PE=1 SV=2	DPP3_HUMAN	83 kDa		0% (0.17)	Homo sapiens	0.036487	0.069489	0	0	0.040709	0.019292	0	0	0	0	0	0
71	TRUE	Empty	60S ribosomal protein L22 OS=Homo sapiens GN=RPL22 PE=1 SV=2	RL22_HUMAN	15 kDa		0% (0.16)	Homo sapiens	0	0	0.37011	0.22078	0.23629	0.1224	0	0	0	0	0	0
440	TRUE	Empty	NEDD4-like E3 ubiquitin-protein ligase WWP2 OS=Homo sapiens GN=WWP2 PE=1 SV=2	WWP2_HUMAN	99 kDa	TRUE	0% (0.32)	unknown	0.16248	0.17962	0	0	0	0	0	0	0	0	0	0.24361
359	TRUE	Empty	Hypoxanthine-guanine phosphoribosyltransferase OS=Homo sapiens GN=HPRT1 PE=1 SV=2	HPRT_HUMAN	25 kDa		0% (0.083)	Homo sapiens	0	0	0	0.12508	0	0.069347	0	0	0	0	0	0
727	TRUE	Empty	Vacuolar-sorting protein SNF8 OS=Homo sapiens GN=SNF8 PE=1 SV=1	SNF8_HUMAN	29 kDa		0% (0.72)	Homo sapiens	0.22423	0	0	0	0	0	0	0	0.59639	0	0	0.42727
575	TRUE	Empty	Ras-related protein Rab-21 OS=Homo sapiens GN=RAB21 PE=1 SV=3	RAB21_HUMAN	24 kDa		0% (0.73)	Homo sapiens	0.12642	0	0	0.28961	0	0	0	0	0.33625	0	0	0
453	TRUE	Empty	Nostrin OS=Homo sapiens GN=NOSTRIN PE=1 SV=2	NOSTN_HUMAN	58 kDa		0% (0.60)	unknown	0.052496	0	0	0	0	0	0	0	0.44313	0	0	0.20575
333	TRUE	Empty	Heterogeneous nuclear ribonucleoprotein A3 OS=Homo sapiens GN=HNRNPA3 PE=1 SV=2	ROA3_HUMAN	40 kDa	TRUE	95% (0.014)	Homo sapiens	0	0	0	0.11719	0.085854	0.019949	0	0	0	0	0	0
174	TRUE	Empty	Carbonyl reductase [NADPH] 1 OS=Homo sapiens GN=CBR1 PE=1 SV=3	CBR1_HUMAN	30 kDa		95% (0.0017)	Homo sapiens	0	0	0	0.15752	0.11254	0.055157	0	0	0	0	0	0
463	TRUE	Empty	Nucleosome assembly protein 1-like 4 OS=Homo sapiens GN=NAP1L4 PE=1 SV=1	NP1L4_HUMAN	43 kDa	TRUE	95% (0.010)	unknown	0	0	0	0.14862	0.079075	0.038159	0	0	0	0	0	0
396	TRUE	Empty	Keratin, type II cytoskeletal 5 OS=Homo sapiens GN=KRT5 PE=1 SV=3	K2C5_HUMAN	62 kDa	TRUE	0% (0.16)	unknown	0.26894	0.75667	0	0.07157	0	0	0	0	0	0	0	0
175	TRUE	Empty	Carboxymethylenebutenolidase homolog OS=Homo sapiens GN=CMBL PE=1 SV=1	CMBL_HUMAN	28 kDa		0% (0.13)	unknown	0	0	0	0.24298	0	0.095208	0	0	0	0	0	0
602	TRUE	Empty	Sepiapterin reductase OS=Homo sapiens GN=SPR PE=1 SV=1	SPRE_HUMAN	28 kDa		0% (0.083)	Homo sapiens	0	0	0	0.17172	0	0.095208	0	0	0	0	0	0
439	TRUE	Empty	NEDD4-like E3 ubiquitin-protein ligase WWP1 OS=Homo sapiens GN=WWP1 PE=1 SV=1	WWP1_HUMAN	105 kDa	TRUE	0% (0.070)	unknown	0.18554	0.28989	0	0	0	0	0	0	0	0	0	0
457	TRUE	Empty	Nucleolar RNA helicase 2 OS=Homo sapiens GN=DDX21 PE=1 SV=5	DDX21_HUMAN	87 kDa		0% (0.12)	Homo sapiens	0	0	0	0.032888	0.078472	0	0	0	0	0	0	0
534	TRUE	Empty	Protein LDOC1 OS=Homo sapiens GN=LDOC1 PE=1 SV=1	LDOC1_HUMAN	17 kDa		0% (0.58)	unknown	0	0	0	0	0	0	0	0	0.4869	0	0	0.76682
3	TRUE	Empty	116 kDa U5 small nuclear ribonucleoprotein component OS=Homo sapiens GN=EFTUD2 PE=1 SV=1	U5S1_HUMAN	109 kDa	TRUE	0% (0.10)	unknown	0.084989	0.052379	0	0.01286	0.030685	0.014473	0	0	0	0	0	0
112	TRUE	Empty	Activator of 90 kDa heat shock protein ATPase homolog 1 OS=Homo sapiens GN=AHSA1 PE=1 SV=1	AHSA1_HUMAN	38 kDa		0% (0.28)	unknown	0	0.15131	0	0.037149	0.18491	0.042966	0	0	0	0	0	0
201	TRUE	Empty	Coatomer subunit beta OS=Homo sapiens GN=COPB1 PE=1 SV=3	COPB_HUMAN	107 kDa		0% (0.11)	Homo sapiens	0.028076	0.053472	0	0.026656	0.031325	0.0072789	0	0	0	0	0	0
186	TRUE	Empty	Charged multivesicular body protein 4b OS=Homo sapiens GN=CHMP4B PE=1 SV=1	CHM4B_HUMAN	25 kDa	TRUE	0% (0.97)	unknown	0	0.23418	0	0	0.13719	0.068002	0.36366	0	0	0.35393	0	0
737	TRUE	Empty	cAMP-dependent protein kinase type II-beta regulatory subunit OS=Homo sapiens GN=PRKAR2B PE=1 SV=3	KAP3_HUMAN	46 kDa	TRUE	0% (0.26)	Homo sapiens	0.065527	0.25845	0	0.063456	0	0.016988	0	0	0	0	0	0
145	TRUE	Empty	Asparagine--tRNA ligase, cytoplasmic OS=Homo sapiens GN=NARS PE=1 SV=1	SYNC_HUMAN	63 kDa		0% (0.48)	Homo sapiens	0.15162	0	0	0.022446	0.053557	0.012445	0	0	0	0	0	0
79	TRUE	Empty	60S ribosomal protein L31 OS=Homo sapiens GN=RPL31 PE=1 SV=1	RL31_HUMAN	14 kDa		0% (0.71)	Homo sapiens	0	0	0	0.10142	0	0.12566	0	0	0.57685	0	0	0.41328
606	TRUE	Empty	Serine/arginine-rich splicing factor 3 OS=Homo sapiens GN=SRSF3 PE=1 SV=1	SRSF3_HUMAN	19 kDa	TRUE	0% (0.66)	unknown	0.16023	0	0	0.16285	0	0.090291	0	0	0.42617	0	0	0
491	TRUE	Empty	Platelet-activating factor acetylhydrolase IB subunit alpha OS=Homo sapiens GN=PAFAH1B1 PE=1 SV=2	LIS1_HUMAN	47 kDa		0% (0.24)	Homo sapiens	0.065052	0	0	0.030419	0.15027	0.016865	0	0	0	0	0	0
437	TRUE	Empty	N(G),N(G)-dimethylarginine dimethylaminohydrolase 2 OS=Homo sapiens GN=DDAH2 PE=1 SV=1	DDAH2_HUMAN	30 kDa	TRUE	0% (0.40)	Homo sapiens	0	0	0	0.04825	0.11513	0.089556	0	0	0	0.29701	0	0
226	TRUE	Empty	Cyclin-dependent kinase 5 OS=Homo sapiens GN=CDK5 PE=1 SV=3	CDK5_HUMAN	33 kDa		0% (0.43)	unknown	0	0	0	0.08992	0.10221	0.023749	0.27092	0	0	0	0	0
341	TRUE	Empty	Heterogeneous nuclear ribonucleoprotein Q OS=Homo sapiens GN=SYNCRIP PE=1 SV=2	HNRPQ_HUMAN	70 kDa	TRUE	0% (0.44)	Homo sapiens	0.043363	0	0	0.087001	0	0.011242	0	0	0	0	0	0
631	TRUE	Empty	Sorting nexin-9 OS=Homo sapiens GN=SNX9 PE=1 SV=1	SNX9_HUMAN	67 kDa		0% (0.76)	unknown	0.092896	0	0	0	0	0	0	0	0.12058	0	0	0.17701
480	TRUE	Empty	Phenylalanine--tRNA ligase beta subunit OS=Homo sapiens GN=FARSB PE=1 SV=3	SYFB_HUMAN	66 kDa		95% (< 0.00010)	unknown	0	0	0	0.043816	0.05101	0.037349	0	0	0	0	0	0
254	TRUE	Empty	Elongation factor 1-beta OS=Homo sapiens GN=EEF1B2 PE=1 SV=3	EF1B_HUMAN	25 kDa		0% (0.32)	Homo sapiens	0	0	0	0.28323	0	0.032172	0	0	0	0	0	0
170	TRUE	Empty	Calcyclin-binding protein OS=Homo sapiens GN=CACYBP PE=1 SV=2	CYBP_HUMAN	26 kDa		0% (0.21)	Homo sapiens	0	0	0	0.26428	0	0.064559	0	0	0	0	0	0
368	TRUE	Empty	Importin-9 OS=Homo sapiens GN=IPO9 PE=1 SV=3	IPO9_HUMAN	116 kDa		0% (0.50)	Homo sapiens	0.052607	0	0	0.012129	0	0.013638	0	0	0	0	0	0
454	TRUE	Empty	Nuclear migration protein nudC OS=Homo sapiens GN=NUDC PE=1 SV=1	NUDC_HUMAN	38 kDa		95% (0.0016)	Homo sapiens	0	0	0	0.1217	0.088902	0.043098	0	0	0	0	0	0
406	TRUE	Empty	Lamin-B1 OS=Homo sapiens GN=LMNB1 PE=1 SV=2	LMNB1_HUMAN	66 kDa		95% (0.00021)	unknown	0	0	0	0.043589	0.050752	0.024167	0	0	0	0	0	0
340	TRUE	Empty	Heterogeneous nuclear ribonucleoprotein M OS=Homo sapiens GN=HNRNPM PE=1 SV=3	HNRPM_HUMAN	78 kDa		0% (0.21)	unknown	0.038913	0	0	0.037158	0.088661	0	0	0	0	0	0	0
541	TRUE	Empty	Protein diaphanous homolog 1 OS=Homo sapiens GN=DIAPH1 PE=1 SV=2	DIAP1_HUMAN	141 kDa		0% (0.50)	unknown	0.042988	0	0	0.0099364	0	0.005509	0	0	0	0	0	0
705	TRUE	Empty	Ubiquitin carboxyl-terminal hydrolase 5 OS=Homo sapiens GN=USP5 PE=1 SV=2	UBP5_HUMAN	96 kDa		0% (0.52)	Homo sapiens	0.063983	0	0	0.029918	0	0.008155	0	0	0	0	0	0
535	TRUE	Empty	Protein MEMO1 OS=Homo sapiens GN=MEMO1 PE=1 SV=1	MEMO1_HUMAN	34 kDa		95% (0.00018)	unknown	0	0	0	0.088657	0.10083	0.049154	0	0	0	0	0	0
261	TRUE	Empty	Epoxide hydrolase 1 OS=Homo sapiens GN=EPHX1 PE=1 SV=1	HYEP_HUMAN	53 kDa		0% (0.30)	unknown	0	0	0	0	0	0	0	0.24204	0	0.16458	0.67711	0
599	TRUE	Empty	Secretagogin OS=Homo sapiens GN=SCGN PE=1 SV=2	SEGN_HUMAN	32 kDa		95% (0.039)	Homo sapiens	0	0	0	0.2083	0.10656	0.02476	0	0	0	0	0	0
188	TRUE	Empty	Chloride intracellular channel protein 4 OS=Homo sapiens GN=CLIC4 PE=1 SV=4	CLIC4_HUMAN	29 kDa	TRUE	0% (0.52)	Homo sapiens	0	0	0.18602	0.1672	0	0.027597	0	0	0	0	0	0
643	TRUE	Empty	Sucrase-isomaltase, intestinal OS=Homo sapiens GN=SI PE=1 SV=6	SUIS_HUMAN	209 kDa		0% (0.47)	unknown	0.058625	0	0	0.0066959	0	0	0	0	0	0	0	0
694	TRUE	Empty	Tubulin-folding cofactor B OS=Homo sapiens GN=TBCB PE=1 SV=2	TBCB_HUMAN	27 kDa		0% (0.31)	unknown	0	0	0	0.05247	0.42307	0	0	0	0	0	0	0
608	TRUE	Empty	Serine/arginine-rich splicing factor 9 OS=Homo sapiens GN=SRSF9 PE=1 SV=1	SRSF9_HUMAN	26 kDa	TRUE	0% (0.083)	unknown	0	0	0	0.11975	0	0.066393	0	0	0	0	0	0
452	TRUE	Empty	Non-POU domain-containing octamer-binding protein OS=Homo sapiens GN=NONO PE=1 SV=4	NONO_HUMAN	54 kDa	TRUE	0% (0.059)	Homo sapiens	0	0	0	0.083217	0.062338	0	0	0	0	0	0	0
54	TRUE	Empty	60 kDa heat shock protein, mitochondrial OS=Homo sapiens GN=HSPD1 PE=1 SV=2	CH60_HUMAN	61 kDa		0% (0.28)	Homo sapiens	0	0	0	0	0.17474	0.026356	0	0	0	0	0	0
251	TRUE	Empty	EH domain-containing protein 4 OS=Homo sapiens GN=EHD4 PE=1 SV=1	EHD4_HUMAN	61 kDa	TRUE	0% (0.062)	unknown	0.21409	0.29769	0	0	0	0	0	0	0	0	0	0
373	TRUE	Empty	Insulin-like growth factor-binding protein 2 OS=Homo sapiens GN=IGFBP2 PE=1 SV=2	IBP2_HUMAN	35 kDa		0% (0.58)	unknown	0	0	0	0	0	0	0.54355	0	0	0.83179	0	0
367	TRUE	Empty	Importin-7 OS=Homo sapiens GN=IPO7 PE=1 SV=1	IPO7_HUMAN	120 kDa		0% (0.51)	Homo sapiens	0.051012	0	0	0	0	0.013225	0	0	0	0	0	0
39	TRUE	Empty	40S ribosomal protein S24 OS=Homo sapiens GN=RPS24 PE=1 SV=1	RS24_HUMAN	15 kDa		0% (0.16)	unknown	0	0	0	0.35043	0	0.11636	0	0	0	0	0	0
699	TRUE	Empty	UDP-N-acetylhexosamine pyrophosphorylase OS=Homo sapiens GN=UAP1 PE=1 SV=3	UAP1_HUMAN	59 kDa		0% (0.052)	Homo sapiens	0.10585	0.098066	0	0	0	0	0	0	0	0	0	0
633	TRUE	Empty	Spectrin beta chain, non-erythrocytic 1 OS=Homo sapiens GN=SPTBN1 PE=1 SV=2	SPTB2_HUMAN	275 kDa		95% (0.00024)	Homo sapiens	0	0	0	0.010269	0.01218	0.0056937	0	0	0	0	0	0
468	TRUE	Empty	PAB-dependent poly(A)-specific ribonuclease subunit 3 OS=Homo sapiens GN=PAN3 PE=1 SV=3	PAN3_HUMAN	96 kDa		0% (0.059)	unknown	0.064059	0.059978	0	0	0	0.0081645	0	0	0	0	0	0
166	TRUE	Empty	CD82 antigen OS=Homo sapiens GN=CD82 PE=1 SV=1	CD82_HUMAN	30 kDa		0% (0.58)	unknown	0.10319	0.415	0	0	0	0	0.30517	0	0	0	0	0.19662
709	TRUE	Empty	Ubiquitin-conjugating enzyme E2 D2 OS=Homo sapiens GN=UBE2D2 PE=1 SV=1	UB2D2_HUMAN (+1)	17 kDa		0% (0.76)	Homo sapiens	0	0	0.32432	0.191	0	0.048113	0	0	0	0	0	0.35363
669	TRUE	Empty	Thioredoxin-like protein 1 OS=Homo sapiens GN=TXNL1 PE=1 SV=3	TXNL1_HUMAN	32 kDa		0% (0.096)	Homo sapiens	0.094832	0	0	0.044344	0.1058	0.051696	0	0	0	0	0	0
442	TRUE	Empty	Nascent polypeptide-associated complex subunit alpha OS=Homo sapiens GN=NACA PE=1 SV=1	NACA_HUMAN	23 kDa		0% (0.61)	Homo sapiens	0.13135	0	0	0.13158	0.14655	0	0	0	0	0	0	0.25029
605	TRUE	Empty	Serine/arginine-rich splicing factor 1 OS=Homo sapiens GN=SRSF1 PE=1 SV=2	SRSF1_HUMAN	28 kDa	TRUE	95% (0.0024)	unknown	0	0	0	0.05161	0.12314	0.060649	0	0	0	0	0	0
193	TRUE	Empty	Claudin-4 OS=Homo sapiens GN=CLDN4 PE=1 SV=1	CLD4_HUMAN	22 kDa	TRUE	0% (0.68)	unknown	0	0.92358	0.52444	0	0	0	0	0	1.8557	0	0	0.92406
70	TRUE	Empty	60S ribosomal protein L21 OS=Homo sapiens GN=RPL21 PE=1 SV=2	RL21_HUMAN	19 kDa		0% (0.76)	unknown	0	0	0.29217	0.17051	0	0.043344	0	0	0	0	0	0.31857
103	TRUE	Empty	Acidic fibroblast growth factor intracellular-binding protein OS=Homo sapiens GN=FIBP PE=1 SV=3	FIBP_HUMAN	42 kDa		0% (0.33)	unknown	0.072594	0	0	0.070558	0	0.03912	0	0	0	0	0	0
207	TRUE	Empty	Collagen alpha-1(V) chain OS=Homo sapiens GN=COL5A1 PE=1 SV=3	CO5A1_HUMAN	184 kDa		0% (0.059)	Homo sapiens	0	0	0	0	0	0.0042377	0	0	0	0.094932	0.12245	0
200	TRUE	Empty	Coatomer subunit alpha OS=Homo sapiens GN=COPA PE=1 SV=2	COPA_HUMAN	138 kDa		0% (0.096)	Homo sapiens	0.021712	0	0	0.020544	0.024225	0.005629	0	0	0	0	0	0
585	TRUE	Empty	Ras-related protein Rap-2b OS=Homo sapiens GN=RAP2B PE=1 SV=1	RAP2B_HUMAN	21 kDa		0% (0.57)	unknown	0	0	0	0.07033	0	0.038993	0	1.377	0	0	0.55842	0
304	TRUE	Empty	Glyoxalase domain-containing protein 4 OS=Homo sapiens GN=GLOD4 PE=1 SV=1	GLOD4_HUMAN	35 kDa		0% (0.077)	Homo sapiens	0	0	0	0.041022	0.20506	0.047648	0	0	0	0	0	0
588	TRUE	Empty	Reticulon-3 OS=Homo sapiens GN=RTN3 PE=1 SV=2	RTN3_HUMAN	113 kDa		0% (0.056)	Homo sapiens	0	0	0	0.025342	0.060466	0.006925	0	0	0	0	0	0
303	TRUE	Empty	Glycerol-3-phosphate dehydrogenase 1-like protein OS=Homo sapiens GN=GPD1L PE=1 SV=1	GPD1L_HUMAN	38 kDa		0% (0.057)	Homo sapiens	0	0	0	0.077258	0.18434	0.020536	0	0	0	0	0	0
81	TRUE	Empty	60S ribosomal protein L35 OS=Homo sapiens GN=RPL35 PE=1 SV=2	RL35_HUMAN	15 kDa		0% (0.31)	unknown	0.21516	0	0	0	0.24006	0.12456	0	0	0	0	0	0
590	TRUE	Empty	Rho GDP-dissociation inhibitor 1 OS=Homo sapiens GN=ARHGDIA PE=1 SV=3	GDIR1_HUMAN	23 kDa		0% (0.53)	Homo sapiens	0	0	0	0.21408	0	0.034389	0	0	0	0	0.49248	0
270	TRUE	Empty	Eukaryotic translation initiation factor 3 subunit A OS=Homo sapiens GN=EIF3A PE=1 SV=1	EIF3A_HUMAN	167 kDa		0% (0.49)	Homo sapiens	0.055123	0	0	0	0	0.0094348	0	0	0	0	0	0
641	TRUE	Empty	Staphylococcal nuclease domain-containing protein 1 OS=Homo sapiens GN=SND1 PE=1 SV=1	SND1_HUMAN	102 kDa		0% (0.41)	Homo sapiens	0.059991	0	0	0.028052	0.03294	0	0	0	0	0	0	0
675	TRUE	Empty	Transcription intermediary factor 1-beta OS=Homo sapiens GN=TRIM28 PE=1 SV=5	TIF1B_HUMAN	89 kDa		95% (0.0028)	unknown	0	0	0	0.015918	0.03798	0.017976	0	0	0	0	0	0
594	TRUE	Empty	Ribosomal L1 domain-containing protein 1 OS=Homo sapiens GN=RSL1D1 PE=1 SV=3	RL1D1_HUMAN	55 kDa		95% (0.0027)	unknown	0	0	0	0.025752	0.061445	0.029407	0	0	0	0	0	0
146	TRUE	Empty	Aspartate aminotransferase, cytoplasmic OS=Homo sapiens GN=GOT1 PE=1 SV=3	AATC_HUMAN	46 kDa		0% (0.37)	Homo sapiens	0.065687	0	0	0.030715	0	0.054809	0	0	0	0	0	0
339	TRUE	Empty	Heterogeneous nuclear ribonucleoprotein L OS=Homo sapiens GN=HNRNPL PE=1 SV=2	HNRPL_HUMAN	64 kDa		95% (0.0066)	unknown	0	0	0	0.045232	0.052619	0.012227	0	0	0	0	0	0
272	TRUE	Empty	Eukaryotic translation initiation factor 3 subunit M OS=Homo sapiens GN=EIF3M PE=1 SV=1	EIF3M_HUMAN	43 kDa		95% (0.0067)	unknown	0	0	0	0.069393	0.079704	0.018521	0	0	0	0	0	0
159	TRUE	Empty	C-1-tetrahydrofolate synthase, cytoplasmic OS=Homo sapiens GN=MTHFD1 PE=1 SV=3	C1TC_HUMAN	102 kDa		0% (0.59)	Homo sapiens	0.06026	0	0	0.042948	0	0	0	0	0	0	0	0
591	TRUE	Empty	Ribonuclease inhibitor OS=Homo sapiens GN=RNH1 PE=1 SV=2	RINI_HUMAN	50 kDa		95% (0.0026)	Homo sapiens	0	0	0	0.028363	0.067675	0.032483	0	0	0	0	0	0
16	TRUE	Empty	26S proteasome non-ATPase regulatory subunit 1 OS=Homo sapiens GN=PSMD1 PE=1 SV=2	PSMD1_HUMAN	106 kDa		0% (0.50)	Homo sapiens	0.05774	0	0	0.013295	0	0.0073711	0	0	0	0	0	0
320	TRUE	Empty	H/ACA ribonucleoprotein complex subunit 4 OS=Homo sapiens GN=DKC1 PE=1 SV=3	DKC1_HUMAN	58 kDa		0% (0.14)	unknown	0	0	0	0.024547	0.12047	0.01361	0	0	0	0	0	0
109	TRUE	Empty	Actin-related protein 2/3 complex subunit 3 OS=Homo sapiens GN=ARPC3 PE=1 SV=3	ARPC3_HUMAN	21 kDa		0% (0.19)	Homo sapiens	0.15041	0	0.26284	0.15211	0	0	0	0	0	0	0	0
561	TRUE	Empty	Pyrroline-5-carboxylate reductase 3 OS=Homo sapiens GN=PYCRL PE=1 SV=2	P5CR3_HUMAN	29 kDa		0% (0.41)	unknown	0.10687	0	0	0.049973	0	0.058619	0	0	0	0	0	0
558	TRUE	Empty	Putative pre-mRNA-splicing factor ATP-dependent RNA helicase DHX15 OS=Homo sapiens GN=DHX15 PE=1 SV=2	DHX15_HUMAN	91 kDa		0% (0.24)	unknown	0	0	0	0.015487	0.07523	0	0	0	0	0	0	0
698	TRUE	Empty	U2 small nuclear ribonucleoprotein A' OS=Homo sapiens GN=SNRPA1 PE=1 SV=2	RU2A_HUMAN	28 kDa		0% (0.083)	unknown	0	0	0	0.10662	0	0.059114	0	0	0	0	0	0
80	TRUE	Empty	60S ribosomal protein L32 OS=Homo sapiens GN=RPL32 PE=1 SV=2	RL32_HUMAN	16 kDa		0% (0.16)	unknown	0	0	0	0.33823	0	0.11265	0	0	0	0	0	0
526	TRUE	Empty	Proteasome subunit alpha type-5 OS=Homo sapiens GN=PSMA5 PE=1 SV=3	PSA5_HUMAN	26 kDa		0% (0.053)	Homo sapiens	0	0	0	0.11538	0	0.1021	0	0	0	0	0	0
423	TRUE	Empty	Mitotic checkpoint protein BUB3 OS=Homo sapiens GN=BUB3 PE=1 SV=1	BUB3_HUMAN	37 kDa		0% (0.084)	unknown	0	0	0	0.038279	0	0.06948	0	0	0	0	0	0
432	TRUE	Empty	Myosin regulatory light chain 12A OS=Homo sapiens GN=MYL12A PE=1 SV=2	ML12A_HUMAN (+1)	20 kDa		0% (0.44)	Homo sapiens	0	0	0	0.37594	0	0	0	0	0	0	0	0
494	TRUE	Empty	Plexin-A1 OS=Homo sapiens GN=PLXNA1 PE=1 SV=3	PLXA1_HUMAN	211 kDa		0% (0.44)	Homo sapiens	0.043301	0	0	0	0	0	0	0	0	0	0	0
731	TRUE	Empty	Voltage-dependent anion-selective channel protein 1 OS=Homo sapiens GN=VDAC1 PE=1 SV=2	VDAC1_HUMAN	31 kDa		0% (0.44)	Homo sapiens	0	0	0	0	0.36972	0	0	0	0	0	0	0
35	TRUE	Empty	40S ribosomal protein S19 OS=Homo sapiens GN=RPS19 PE=1 SV=2	RS19_HUMAN	16 kDa		0% (0.50)	Homo sapiens	0	0	0	0.090513	0	0.11089	0	0	0	0	0	0.36884
639	TRUE	Empty	Splicing factor, proline- and glutamine-rich OS=Homo sapiens GN=SFPQ PE=1 SV=2	SFPQ_HUMAN	76 kDa	TRUE	0% (0.60)	Homo sapiens	0.0396	0	0	0.037828	0	0	0	0	0	0	0	0
26	TRUE	Empty	40S ribosomal protein S11 OS=Homo sapiens GN=RPS11 PE=1 SV=3	RS11_HUMAN	18 kDa		95% (0.0068)	Homo sapiens	0	0	0	0.17166	0.1877	0.043614	0	0	0	0	0	0
185	TRUE	Empty	Charged multivesicular body protein 2b OS=Homo sapiens GN=CHMP2B PE=1 SV=1	CHM2B_HUMAN	24 kDa		0% (0.19)	unknown	0.12884	0	0.22516	0.1289	0	0	0	0	0	0	0	0
533	TRUE	Empty	Protein FAM13B OS=Homo sapiens GN=FAM13B PE=2 SV=2	FA13B_HUMAN	105 kDa		0% (0.54)	unknown	0	0	0	0	0.065261	0.0074658	0	0	0.076591	0	0	0
292	TRUE	Empty	GTPase NRas OS=Homo sapiens GN=NRAS PE=1 SV=1	RASN_HUMAN	21 kDa	TRUE	0% (0.51)	unknown	0.73479	0	0.88955	0.46579	0	0	0	0	1.3539	0	0	0
421	TRUE	Empty	Mimecan OS=Homo sapiens GN=OGN PE=1 SV=1	MIME_HUMAN	34 kDa		0% (0.45)	Homo sapiens	0	0	0	0	0	0.023352	0.55877	0	0	0	0	0
369	TRUE	Empty	Inactive tyrosine-protein kinase 7 OS=Homo sapiens GN=PTK7 PE=1 SV=2	PTK7_HUMAN	118 kDa		0% (0.65)	Homo sapiens	0.0254	0	0	0.024081	0	0	0	0	0	0.073112	0	0
611	TRUE	Empty	Serine/threonine-protein phosphatase 2A catalytic subunit alpha isoform OS=Homo sapiens GN=PPP2CA PE=1 SV=1	PP2AA_HUMAN (+1)	36 kDa		0% (0.45)	unknown	0	0	0	0	0	0.022237	0	0	0	0.5167	0	0
24	TRUE	Empty	4-trimethylaminobutyraldehyde dehydrogenase OS=Homo sapiens GN=ALDH9A1 PE=1 SV=3	AL9A1_HUMAN	54 kDa		0% (0.50)	Homo sapiens	0	0	0	0.026345	0	0.030104	0	0	0	0.16217	0	0
548	TRUE	Empty	Protein lin-7 homolog A OS=Homo sapiens GN=LIN7A PE=1 SV=2	LIN7A_HUMAN	26 kDa		0% (0.19)	unknown	0.11811	0	0.20641	0.11752	0	0	0	0	0	0	0	0
711	TRUE	Empty	Ubiquitin-conjugating enzyme E2 L3 OS=Homo sapiens GN=UBE2L3 PE=1 SV=1	UB2L3_HUMAN	18 kDa		0% (0.52)	Homo sapiens	0	0	0.30345	0.17766	0	0.045017	0	0	0	0	0	0
206	TRUE	Empty	Coiled-coil domain-containing protein 50 OS=Homo sapiens GN=CCDC50 PE=1 SV=1	CCD50_HUMAN	36 kDa		0% (0.60)	unknown	0.084961	0	0	0	0	0	0	0	0.47273	0	0	0.16189
549	TRUE	Empty	Protein phosphatase 1 regulatory subunit 14B OS=Homo sapiens GN=PPP1R14B PE=1 SV=3	PP14B_HUMAN	16 kDa		0% (0.45)	Homo sapiens	0.19638	0	0	0.20319	0	0.050913	0	0	0	0	0	0
537	TRUE	Empty	Protein RCC2 OS=Homo sapiens GN=RCC2 PE=1 SV=2	RCC2_HUMAN	56 kDa		95% (0.0066)	unknown	0	0	0	0.051947	0.060214	0.013992	0	0	0	0	0	0
131	TRUE	Empty	Aminoacyl tRNA synthase complex-interacting multifunctional protein 2 OS=Homo sapiens GN=AIMP2 PE=1 SV=2	AIMP2_HUMAN	35 kDa		95% (0.0025)	Homo sapiens	0	0	0	0.040364	0.096311	0.046851	0	0	0	0	0	0
120	TRUE	Empty	Alanine--tRNA ligase, cytoplasmic OS=Homo sapiens GN=AARS PE=1 SV=2	SYAC_HUMAN	107 kDa		0% (0.60)	Homo sapiens	0.028164	0	0	0.026741	0	0	0	0	0	0	0	0
551	TRUE	Empty	Protein sidekick-1 OS=Homo sapiens GN=SDK1 PE=1 SV=3	SDK1_HUMAN	242 kDa		0% (0.071)	Homo sapiens	0.037649	0.023583	0	0	0	0	0	0	0	0	0	0
295	TRUE	Empty	Gamma-glutamyltranspeptidase 1 OS=Homo sapiens GN=GGT1 PE=1 SV=2	GGT1_HUMAN	61 kDa		0% (0.30)	unknown	0.10109	0.093762	0	0	0	0	0	0	0.13094	0	0	0
649	TRUE	Empty	Syndecan-4 OS=Homo sapiens GN=SDC4 PE=1 SV=2	SDC4_HUMAN	22 kDa		0% (0.60)	unknown	0.14246	0	0	0	0.15894	0	0	0	0	0	0	0.58479
259	TRUE	Empty	Ephrin type-B receptor 3 OS=Homo sapiens GN=EPHB3 PE=1 SV=2	EPHB3_HUMAN	110 kDa		0% (0.052)	Homo sapiens	0.055365	0.051954	0	0	0	0	0	0	0	0	0	0
710	TRUE	Empty	Ubiquitin-conjugating enzyme E2 K OS=Homo sapiens GN=UBE2K PE=1 SV=3	UBE2K_HUMAN	22 kDa		0% (0.50)	Homo sapiens	0.29519	0	0	0.064238	0	0	0	0	0	0	0	0
358	TRUE	Empty	Hsp70-binding protein 1 OS=Homo sapiens GN=HSPBP1 PE=1 SV=1	HPBP1_HUMAN	39 kDa		0% (0.054)	unknown	0	0	0	0.036085	0	0.041685	0	0	0	0	0	0
607	TRUE	Empty	Serine/arginine-rich splicing factor 7 OS=Homo sapiens GN=SRSF7 PE=1 SV=1	SRSF7_HUMAN	27 kDa	TRUE	0% (0.20)	unknown	0	0	0	0.11132	0	0.029091	0	0	0	0	0	0
243	TRUE	Empty	Disks large homolog 1 OS=Homo sapiens GN=DLG1 PE=1 SV=2	DLG1_HUMAN	100 kDa		0% (0.052)	unknown	0.060942	0.057105	0	0	0	0	0	0	0	0	0	0
522	TRUE	Empty	Proteasome activator complex subunit 1 OS=Homo sapiens GN=PSME1 PE=1 SV=1	PSME1_HUMAN	29 kDa		0% (0.083)	Homo sapiens	0	0	0	0.10529	0	0.058375	0	0	0	0	0	0
151	TRUE	Empty	Band 4.1-like protein 5 OS=Homo sapiens GN=EPB41L5 PE=1 SV=3	E41L5_HUMAN	82 kDa	TRUE	0% (0.53)	unknown	0.1564	0	0	0.053763	0	0	0	0	0	0	0	0
422	TRUE	Empty	Mitogen-activated protein kinase 1 OS=Homo sapiens GN=MAPK1 PE=1 SV=3	MK01_HUMAN	41 kDa		0% (0.083)	unknown	0	0	0	0.071357	0	0.039562	0	0	0	0	0	0
322	TRUE	Empty	Heat shock 70 kDa protein 4 OS=Homo sapiens GN=HSPA4 PE=1 SV=4	HSP74_HUMAN	94 kDa		0% (0.51)	Homo sapiens	0.064987	0	0	0	0	0.016848	0	0	0	0	0	0
282	TRUE	Empty	Fibroblast growth factor receptor-like 1 OS=Homo sapiens GN=FGFRL1 PE=1 SV=1	FGRL1_HUMAN	55 kDa		0% (0.063)	unknown	0	0	0	0	0	0	0.33831	0.48423	0	0	0	0
202	TRUE	Empty	Coatomer subunit epsilon OS=Homo sapiens GN=COPE PE=1 SV=3	COPE_HUMAN	34 kDa		0% (0.19)	Homo sapiens	0	0	0	0.086827	0	0.022968	0	0	0	0	0	0
31	TRUE	Empty	40S ribosomal protein S15a OS=Homo sapiens GN=RPS15A PE=1 SV=2	RS15A_HUMAN	15 kDa		0% (0.052)	unknown	0	0	0	0.21888	0.23445	0	0	0	0	0	0	0
467	TRUE	Empty	PAB-dependent poly(A)-specific ribonuclease subunit 2 OS=Homo sapiens GN=PAN2 PE=1 SV=3	PAN2_HUMAN	135 kDa		0% (0.072)	Homo sapiens	0.068201	0.042272	0	0	0	0	0	0	0	0	0	0
402	TRUE	Empty	L-xylulose reductase OS=Homo sapiens GN=DCXR PE=1 SV=2	DCXR_HUMAN	26 kDa		0% (0.054)	Homo sapiens	0	0	0	0.055473	0	0.065463	0	0	0	0	0	0
364	TRUE	Empty	Importin subunit alpha-4 OS=Homo sapiens GN=KPNA4 PE=1 SV=1	IMA4_HUMAN	58 kDa		0% (0.081)	Homo sapiens	0	0	0	0.024452	0	0.043017	0	0	0	0	0	0
301	TRUE	Empty	Glutathione S-transferase omega-1 OS=Homo sapiens GN=GSTO1 PE=1 SV=2	GSTO1_HUMAN	28 kDa		0% (0.054)	Homo sapiens	0	0	0	0.052037	0	0.061178	0	0	0	0	0	0
130	TRUE	Empty	Aminoacyl tRNA synthase complex-interacting multifunctional protein 1 OS=Homo sapiens GN=AIMP1 PE=1 SV=2	AIMP1_HUMAN	34 kDa		0% (0.054)	unknown	0	0	0	0.041563	0	0.048306	0	0	0	0	0	0
474	TRUE	Empty	Peripheral plasma membrane protein CASK OS=Homo sapiens GN=CASK PE=1 SV=3	CSKP_HUMAN	105 kDa		0% (0.59)	unknown	0.058176	0	0	0	0	0	0	0	0	0.082448	0	0
576	TRUE	Empty	Ras-related protein Rab-27B OS=Homo sapiens GN=RAB27B PE=1 SV=4	RB27B_HUMAN	25 kDa		0% (0.27)	unknown	0	0	0	0.19956	0	0.032321	0	0	0	0	0	0
385	TRUE	Empty	Interleukin enhancer-binding factor 3 OS=Homo sapiens GN=ILF3 PE=1 SV=3	ILF3_HUMAN	95 kDa		0% (0.46)	Homo sapiens	0.098092	0	0	0	0	0.0081933	0	0	0	0	0	0
441	TRUE	Empty	Na(+)/H(+) exchange regulatory cofactor NHE-RF1 OS=Homo sapiens GN=SLC9A3R1 PE=1 SV=4	NHRF1_HUMAN	39 kDa		0% (0.48)	unknown	0.25535	0	0	0.036609	0	0	0	0	0	0	0	0
233	TRUE	Empty	DNA-(apurinic or apyrimidinic site) lyase OS=Homo sapiens GN=APEX1 PE=1 SV=2	APEX1_HUMAN	36 kDa		0% (0.44)	Homo sapiens	0	0	0	0	0	0.073098	0	0	0	0	0	0
701	TRUE	Empty	UMP-CMP kinase OS=Homo sapiens GN=CMPK1 PE=1 SV=3	KCY_HUMAN	22 kDa		0% (0.44)	Homo sapiens	0	0	0	0.32421	0	0	0	0	0	0	0	0
455	TRUE	Empty	Nuclear mitotic apparatus protein 1 OS=Homo sapiens GN=NUMA1 PE=1 SV=2	NUMA1_HUMAN	238 kDa		0% (0.10)	Homo sapiens	0	0	0	0	0.014042	0.0065702	0	0	0	0	0	0
97	TRUE	Empty	AP-2 complex subunit mu OS=Homo sapiens GN=AP2M1 PE=1 SV=2	AP2M1_HUMAN	50 kDa		0% (0.19)	Homo sapiens	0	0	0	0.059	0	0.015832	0	0	0	0	0	0
650	TRUE	Empty	Syntaxin-4 OS=Homo sapiens GN=STX4 PE=1 SV=2	STX4_HUMAN	34 kDa		0% (0.56)	unknown	0	0	0	0	0	0	0.26375	0	0	0.53818	0	0
644	TRUE	Empty	Superoxide dismutase [Cu-Zn] OS=Homo sapiens GN=SOD1 PE=1 SV=2	SODC_HUMAN	16 kDa		0% (0.20)	Homo sapiens	0	0	0	0.20319	0	0.050913	0	0	0	0	0	0
82	TRUE	Empty	60S ribosomal protein L35a OS=Homo sapiens GN=RPL35A PE=1 SV=2	RL35A_HUMAN	13 kDa		0% (0.52)	Homo sapiens	0	0	0	0	0	0.14793	0	0	0	0	0	0.47856
529	TRUE	Empty	Proteasome subunit beta type-5 OS=Homo sapiens GN=PSMB5 PE=1 SV=3	PSB5_HUMAN	28 kDa		0% (0.054)	Homo sapiens	0	0	0	0.050372	0	0.059114	0	0	0	0	0	0
612	TRUE	Empty	Serine/threonine-protein phosphatase 2B catalytic subunit alpha isoform OS=Homo sapiens GN=PPP3CA PE=1 SV=1	PP2BA_HUMAN	59 kDa		0% (0.50)	unknown	0.10606	0	0	0.024124	0	0	0	0	0	0	0	0
597	TRUE	Empty	S-adenosylmethionine synthase isoform type-2 OS=Homo sapiens GN=MAT2A PE=1 SV=1	METK2_HUMAN	44 kDa		0% (0.51)	Homo sapiens	0	0	0	0.067535	0	0	0	0	0	0	0.25838	0
224	TRUE	Empty	Cyclin-Y OS=Homo sapiens GN=CCNY PE=1 SV=2	CCNY_HUMAN	39 kDa		0% (0.44)	unknown	0	0	0	0.07541	0	0	0	0	0	0	0	0
661	TRUE	Empty	TAR DNA-binding protein 43 OS=Homo sapiens GN=TARDBP PE=1 SV=1	TADBP_HUMAN	45 kDa		0% (0.054)	unknown	0	0	0	0.065773	0.075688	0	0	0	0	0	0	0
416	TRUE	Empty	Malate dehydrogenase, mitochondrial OS=Homo sapiens GN=MDH2 PE=1 SV=3	MDHM_HUMAN	36 kDa		0% (0.099)	Homo sapiens	0	0	0	0	0.095697	0.046539	0	0	0	0	0	0
530	TRUE	Empty	Proteasome subunit beta type-6 OS=Homo sapiens GN=PSMB6 PE=1 SV=4	PSB6_HUMAN	25 kDa		0% (0.20)	Homo sapiens	0	0	0	0.12089	0	0.031448	0	0	0	0	0	0
736	TRUE	Empty	cAMP-dependent protein kinase catalytic subunit beta OS=Homo sapiens GN=PRKACB PE=1 SV=2	KAPCB_HUMAN	41 kDa	TRUE	0% (0.56)	unknown	0	0.14248	0	0.072799	0	0	0	0	0	0	0	0
72	TRUE	Empty	60S ribosomal protein L23a OS=Homo sapiens GN=RPL23A PE=1 SV=1	RL23A_HUMAN	18 kDa		0% (0.60)	unknown	0.17591	0	0	0.18018	0	0	0	0	0	0	0	0
386	TRUE	Empty	Isochorismatase domain-containing protein 1 OS=Homo sapiens GN=ISOC1 PE=1 SV=3	ISOC1_HUMAN	32 kDa		0% (0.054)	Homo sapiens	0	0	0	0.044344	0	0.051696	0	0	0	0	0	0
718	TRUE	Empty	Uridine 5'-monophosphate synthase OS=Homo sapiens GN=UMPS PE=1 SV=1	UMPS_HUMAN	52 kDa		0% (0.053)	unknown	0	0	0	0.02714	0	0.03104	0	0	0	0	0	0
232	TRUE	Empty	DNA dC->dU-editing enzyme APOBEC-3B OS=Homo sapiens GN=APOBEC3B PE=1 SV=1	ABC3B_HUMAN (+1)	46 kDa		0% (0.58)	unknown	0	0	0	0	0	0	0	0	0.3563	0	0	0.54757
543	TRUE	Empty	Protein eva-1 homolog B OS=Homo sapiens GN=EVA1B PE=1 SV=1	EVA1B_HUMAN	18 kDa		0% (0.56)	unknown	0	0	0	0	0	0	0	0.71659	0	0	1.3722	0
739	TRUE	Empty	tRNA methyltransferase 112 homolog OS=Homo sapiens GN=TRMT112 PE=1 SV=1	TR112_HUMAN	14 kDa		0% (0.60)	unknown	0.22043	0	0	0.23075	0	0	0	0	0	0	0	0
205	TRUE	Empty	Cofilin-2 OS=Homo sapiens GN=CFL2 PE=1 SV=1	COF2_HUMAN	19 kDa	TRUE	0% (0.50)	Homo sapiens	0.16514	0	0	0.72696	0	0	0	0	0	0	0	0
556	TRUE	Empty	Putative RNA-binding protein 3 OS=Homo sapiens GN=RBM3 PE=1 SV=1	RBM3_HUMAN	17 kDa		0% (0.58)	unknown	0	0	0	0	0	0	0	0	0.48038	0	0	0.75564
435	TRUE	Empty	Myotrophin OS=Homo sapiens GN=MTPN PE=1 SV=2	MTPN_HUMAN	13 kDa		0% (0.60)	Homo sapiens	0.24434	0	0	0.25874	0	0	0	0	0	0	0	0
560	TRUE	Empty	Pyridoxal kinase OS=Homo sapiens GN=PDXK PE=1 SV=1	PDXK_HUMAN	35 kDa		0% (0.44)	Homo sapiens	0	0	0	0	0	0.047166	0	0	0	0	0	0
197	TRUE	Empty	Cleavage and polyadenylation specificity factor subunit 7 OS=Homo sapiens GN=CPSF7 PE=1 SV=1	CPSF7_HUMAN	52 kDa		0% (0.44)	unknown	0.12	0	0	0	0	0	0	0	0	0	0	0
448	TRUE	Empty	Neuroplastin OS=Homo sapiens GN=NPTN PE=1 SV=2	NPTN_HUMAN	44 kDa		0% (0.44)	unknown	0	0	0	0	0	0	0	0	0	0.63503	0	0
30	TRUE	Empty	40S ribosomal protein S15 OS=Homo sapiens GN=RPS15 PE=1 SV=2	RS15_HUMAN	17 kDa		0% (0.44)	unknown	0	0	0	0.18817	0	0	0	0	0	0	0	0
593	TRUE	Empty	Ribose-phosphate pyrophosphokinase 2 OS=Homo sapiens GN=PRPS2 PE=1 SV=2	PRPS2_HUMAN	35 kDa	TRUE	0% (0.44)	unknown	0	0	0	0.24796	0	0	0	0	0	0	0	0
513	TRUE	Empty	Prohibitin-2 OS=Homo sapiens GN=PHB2 PE=1 SV=2	PHB2_HUMAN	33 kDa		0% (0.44)	Homo sapiens	0	0	0	0	0.21455	0	0	0	0	0	0	0
634	TRUE	Empty	Spermidine synthase OS=Homo sapiens GN=SRM PE=1 SV=1	SPEE_HUMAN	34 kDa		0% (0.44)	Homo sapiens	0	0	0	0.088347	0	0	0	0	0	0	0	0
119	TRUE	Empty	Afadin OS=Homo sapiens GN=MLLT4 PE=1 SV=3	AFAD_HUMAN	207 kDa		0% (0.44)	Homo sapiens	0.029238	0	0	0	0	0	0	0	0	0	0	0
438	TRUE	Empty	NAD(P) transhydrogenase, mitochondrial OS=Homo sapiens GN=NNT PE=1 SV=3	NNTM_HUMAN	114 kDa		0% (0.44)	unknown	0	0.10208	0	0	0	0	0	0	0	0	0	0
465	TRUE	Empty	Occludin OS=Homo sapiens GN=OCLN PE=1 SV=1	OCLN_HUMAN	59 kDa		0% (0.44)	unknown	0.10523	0	0	0	0	0	0	0	0	0	0	0
503	TRUE	Empty	Pre-mRNA-processing factor 19 OS=Homo sapiens GN=PRPF19 PE=1 SV=1	PRP19_HUMAN	55 kDa		0% (0.44)	Homo sapiens	0	0	0	0.052818	0	0	0	0	0	0	0	0
466	TRUE	Empty	Omega-amidase NIT2 OS=Homo sapiens GN=NIT2 PE=1 SV=1	NIT2_HUMAN	31 kDa		0% (0.44)	Homo sapiens	0	0	0	0	0	0.054513	0	0	0	0	0	0
363	TRUE	Empty	Importin subunit alpha-2 OS=Homo sapiens GN=KPNA2 PE=1 SV=1	IMA2_HUMAN	58 kDa		0% (0.44)	unknown	0	0	0	0.050288	0	0	0	0	0	0	0	0
306	TRUE	Empty	Glypican-4 OS=Homo sapiens GN=GPC4 PE=1 SV=4	GPC4_HUMAN	62 kDa		0% (0.44)	Homo sapiens	0	0	0	0	0	0	0	0	0	0	0	0.18942
337	TRUE	Empty	Heterogeneous nuclear ribonucleoprotein H3 OS=Homo sapiens GN=HNRNPH3 PE=1 SV=2	HNRH3_HUMAN	37 kDa		0% (0.44)	unknown	0	0	0	0.080718	0	0	0	0	0	0	0	0
482	TRUE	Empty	Phosphatidylinositol 4-kinase alpha OS=Homo sapiens GN=PI4KA PE=1 SV=3	PI4KA_HUMAN	231 kDa		0% (0.44)	unknown	0.026104	0	0	0	0	0	0	0	0	0	0	0
328	TRUE	Empty	Heme-binding protein 2 OS=Homo sapiens GN=HEBP2 PE=1 SV=1	HEBP2_HUMAN	23 kDa		0% (0.44)	Homo sapiens	0	0	0	0	0	0.074897	0	0	0	0	0	0
505	TRUE	Empty	Prefoldin subunit 2 OS=Homo sapiens GN=PFDN2 PE=1 SV=1	PFD2_HUMAN	17 kDa		0% (0.44)	Homo sapiens	0	0	0	0.19244	0	0	0	0	0	0	0	0
702	TRUE	Empty	UTP--glucose-1-phosphate uridylyltransferase OS=Homo sapiens GN=UGP2 PE=1 SV=5	UGPA_HUMAN	57 kDa		0% (0.44)	Homo sapiens	0	0	0	0	0	0.028334	0	0	0	0	0	0
559	TRUE	Empty	Putative protein dpy-19 homolog 2-like 2 OS=Homo sapiens GN=DPY19L2P2 PE=5 SV=2	D19P2_HUMAN	43 kDa		0% (0.44)	unknown	0	0	0	0.068452	0	0	0	0	0	0	0	0
508	TRUE	Empty	Probable ATP-dependent RNA helicase DDX6 OS=Homo sapiens GN=DDX6 PE=1 SV=2	DDX6_HUMAN	54 kDa		0% (0.44)	unknown	0	0	0	0	0	0.02972	0	0	0	0	0	0
132	TRUE	Empty	Angiomotin OS=Homo sapiens GN=AMOT PE=1 SV=1	AMOT_HUMAN	118 kDa		0% (0.44)	Homo sapiens	0	0	0	0	0	0.01339	0	0	0	0	0	0
END OF FILE
