# Supplementary material for: Modulation of paracrine signaling by CD9 positive small extracellular vesicles mediates cellular growth of androgen deprived prostate cancer
Source: Oncotarget. 2016 Aug 8;8(32):52237–55. doi: 10.18632/oncotarget.11111 (PMC5581025; doi:10.18632/oncotarget.11111)
Supplement: Supplementary file 3 [file oncotarget-08-52237-s003.xls]

## Sheet: ARG
ID	Symbol	Entrez Gene Name	Fold Change	Location	Type(s)	Drug(s)
AADAT	AADAT	aminoadipate aminotransferase	3.13	Cytoplasm	enzyme
ABCC4	ABCC4	ATP-binding cassette, sub-family C (CFTR/MRP), member 4	5.12	Plasma Membrane	transporter
ABCC9	ABCC9	ATP-binding cassette, sub-family C (CFTR/MRP), member 9	2.66	Plasma Membrane	ion channel
ABHD2	ABHD2	abhydrolase domain containing 2	3.11	Other	enzyme
ACAT1	ACAT1	acetyl-CoA acetyltransferase 1	-2.27	Cytoplasm	enzyme
ACPP	ACPP	acid phosphatase, prostate	-2.78	Extracellular Space	phosphatase
ACSL3	ACSL3	acyl-CoA synthetase long-chain family member 3	4.82	Cytoplasm	enzyme
ACSM3	ACSM3	acyl-CoA synthetase medium-chain family member 3	2.4	Cytoplasm	enzyme
ACYP2	ACYP2	acylphosphatase 2, muscle type	-1.95	Cytoplasm	enzyme
ADCY7	ADCY7	adenylate cyclase 7	-2.63	Plasma Membrane	enzyme
ADD2	ADD2	adducin 2 (beta)	-2.53	Cytoplasm	other
ADH1A	ADH1A	alcohol dehydrogenase 1A (class I), alpha polypeptide	7.36	Cytoplasm	enzyme	caffeine/ethanol, fomepizole, ethanol
ADH1C	ADH1C	alcohol dehydrogenase 1C (class I), gamma polypeptide	10.06	Cytoplasm	enzyme	caffeine/ethanol, fomepizole, ethanol
ADSSL1	ADSSL1	adenylosuccinate synthase like 1	-2.1	Cytoplasm	enzyme
EIF2C4	AGO4	argonaute RISC catalytic component 4	-2.3	Cytoplasm	translation regulator
AGTRAP	AGTRAP	angiotensin II receptor-associated protein	1.86	Plasma Membrane	G-protein coupled receptor
AIM1	AIM1	absent in melanoma 1	3.52	Extracellular Space	other
AK2	AK2	adenylate kinase 2	1.91	Cytoplasm	kinase
AKR1C1	AKR1C1/AKR1C2	aldo-keto reductase family 1, member C2	-2.82	Cytoplasm	enzyme
AKR1C3	AKR1C3	aldo-keto reductase family 1, member C3	-5.21	Cytoplasm	enzyme
ALDH1A3	ALDH1A3	aldehyde dehydrogenase 1 family, member A3	4.29	Cytoplasm	enzyme
ALDH2	ALDH2	aldehyde dehydrogenase 2 family (mitochondrial)	-2.4	Cytoplasm	enzyme	disulfiram, chlorpropamide
AMHR2	AMHR2	anti-Mullerian hormone receptor, type II	2.43	Plasma Membrane	kinase
AMIGO2	AMIGO2	adhesion molecule with Ig-like domain 2	-8.5	Plasma Membrane	other
ANKAR	ANKAR	ankyrin and armadillo repeat containing	-2.32	Nucleus	transcription regulator
ANKRD32	ANKRD32	ankyrin repeat domain 32	2	Nucleus	transcription regulator
ANO2	ANO2	anoctamin 2, calcium activated chloride channel	-2.48	Plasma Membrane	ion channel
ABP1	AOC1	amine oxidase, copper containing 1	-5.33	Extracellular Space	enzyme
APLN	APLN	apelin	3.19	Extracellular Space	other
AR	AR	androgen receptor	-1.76	Nucleus	ligand-dependent nuclear receptor	estradiol valerate/testosterone enanthate, estradiol cypionate/testosterone cypionate, BMS-641988, cyproterone acetate/ethinyl estradiol, enzalutamide, 1-testosterone, flutamide/goserelin, nandrolone phenpropionate, drospirenone/ethinyl estradiol, nilutamide, bicalutamide, flutamide, nandrolone decanoate, testosterone cypionate, cyproterone acetate, drospirenone, medroxyprogesterone acetate, oxan…
ARNT2	ARNT2	aryl-hydrocarbon receptor nuclear translocator 2	-2.36	Nucleus	transcription regulator
ASRGL1	ASRGL1	asparaginase like 1	3.74	Cytoplasm	enzyme
ATAD2	ATAD2	ATPase family, AAA domain containing 2	3.81	Nucleus	enzyme
ATG3	ATG3	autophagy related 3	-2.3	Cytoplasm	enzyme
ATP10D	ATP10D	ATPase, class V, type 10D	-2.04	Cytoplasm	transporter
ATP2B1	ATP2B1	ATPase, Ca++ transporting, plasma membrane 1	-3.25	Plasma Membrane	transporter
ATP8A1	ATP8A1	ATPase, aminophospholipid transporter (APLT), class I, type 8A, member 1	-2.71	Cytoplasm	transporter
ATXN7L1	ATXN7L1	ataxin 7-like 1	-2.11	Other	other
BEAN1	BEAN1	brain expressed, associated with NEDD4, 1	-2.32	Other	other
BEND5	BEND5	BEN domain containing 5	-3.24	Cytoplasm	other
BHLHE40	BHLHE40	basic helix-loop-helix family, member e40	2.75	Nucleus	transcription regulator
PLDN	BLOC1S6	biogenesis of lysosomal organelles complex-1, subunit 6, pallidin	-2.22	Cytoplasm	other
C11orf82	C11orf82	chromosome 11 open reading frame 82	4.02	Cytoplasm	other
C16orf45	C16orf45	chromosome 16 open reading frame 45	-4.63	Other	other
C16orf70	C16orf70	chromosome 16 open reading frame 70	1.76	Cytoplasm	other
C19orf48	C19orf48	chromosome 19 open reading frame 48	3.48	Other	other
C1R	C1R	complement component 1, r subcomponent	-4.98	Extracellular Space	peptidase	SERPING1
C4orf29	C4orf29	chromosome 4 open reading frame 29	-1.85	Other	other
CAMK1D	CAMK1D	calcium/calmodulin-dependent protein kinase ID	-4.69	Cytoplasm	kinase
CAMK2N1	CAMK2N1	calcium/calmodulin-dependent protein kinase II inhibitor 1	-8.63	Plasma Membrane	kinase
CAMLG	CAMLG	calcium modulating ligand	-1.84	Cytoplasm	other	alemtuzumab/cyclosporin A, cyclosporine A/tacrolimus, cyclosporine A/sirolimus/tacrolimus, cyclosporin A
CARNS1	CARNS1	carnosine synthase 1	-3.5	Other	enzyme
CATSPER3	CATSPER3	cation channel, sperm associated 3	-2.49	Other	ion channel
CCDC146	CCDC146	coiled-coil domain containing 146	-3.28	Other	other
CCDC148	CCDC148	coiled-coil domain containing 148	-2.54	Other	other
CCDC15	CCDC15	coiled-coil domain containing 15	1.95	Cytoplasm	other
CCDC23	CCDC23	coiled-coil domain containing 23	-1.73	Other	other
CCDC80	CCDC80	coiled-coil domain containing 80	-5.96	Nucleus	other
CCDC86	CCDC86	coiled-coil domain containing 86	2.02	Nucleus	other
CD200	CD200	CD200 molecule	-4.26	Plasma Membrane	other
CD24	CD24	CD24 molecule	-2.6	Plasma Membrane	other
CD59	CD59	CD59 molecule, complement regulatory protein	-1.8	Plasma Membrane	other
CDK8	CDK8	cyclin-dependent kinase 8	-2.22	Nucleus	kinase	alvocidib
CDKL5	CDKL5	cyclin-dependent kinase-like 5	-1.66	Nucleus	kinase
CENPN	CENPN	centromere protein N	7.98	Nucleus	other
CHRNA3	CHRNA3	cholinergic receptor, nicotinic, alpha 3 (neuronal)	-3.68	Plasma Membrane	transmembrane receptor	ABT-089, isoflurane, mecamylamine, succinylcholine, levamisole, rocuronium, doxacurium, amobarbital, mivacurium, pipecuronium, rapacuronium, metocurine, atracurium, cisatracurium, acetylcholine, nicotine, D-tubocurarine, arecoline, ibogaine, enflurane, pancuronium, vecuronium
CIRBP	CIRBP	cold inducible RNA binding protein	-3.23	Nucleus	translation regulator
CLMN	CLMN	calmin (calponin-like, transmembrane)	-1.7	Cytoplasm	other
CLUL1	CLUL1	clusterin-like 1 (retinal)	-3.67	Extracellular Space	other
CNGA1	CNGA1	cyclic nucleotide gated channel alpha 1	-3.09	Plasma Membrane	ion channel
CNTNAP2	CNTNAP2	contactin associated protein-like 2	3.55	Plasma Membrane	other
COBL	COBL	cordon-bleu WH2 repeat protein	-2.38	Plasma Membrane	other
COL5A2	COL5A2	collagen, type V, alpha 2	-5.18	Extracellular Space	other	collagenase clostridium histolyticum
COMP	COMP	cartilage oligomeric matrix protein	-3.06	Extracellular Space	other
CPNE3	CPNE3	copine III	-2.1	Cytoplasm	kinase
CSMD1	CSMD1	CUB and Sushi multiple domains 1	-4.65	Plasma Membrane	other
CTSB	CTSB	cathepsin B	-1.87	Cytoplasm	peptidase
CTSF	CTSF	cathepsin F	-2.14	Cytoplasm	peptidase
CYBASC3	CYB561A3	cytochrome b561 family, member A3	-2.67	Cytoplasm	other
CYP11A1	CYP11A1	cytochrome P450, family 11, subfamily A, polypeptide 1	3.94	Cytoplasm	enzyme
DAB1	DAB1	Dab, reelin signal transducer, homolog 1 (Drosophila)	-13.09	Cytoplasm	other
DAPK2	DAPK2	death-associated protein kinase 2	-2.61	Cytoplasm	kinase
DAZAP1	DAZAP1	DAZ associated protein 1	1.76	Other	other
DBI	DBI	diazepam binding inhibitor (GABA receptor modulator, acyl-CoA binding protein)	3.29	Cytoplasm	other
DCDC2	DCDC2	doublecortin domain containing 2	-3.4	Extracellular Space	other
DDC	DDC	dopa decarboxylase (aromatic L-amino acid decarboxylase)	-7.63	Cytoplasm	enzyme	carbidopa/entacapone/levodopa, carbidopa/levodopa, S(-)-carbidopa, L-dopa
DENND1B	DENND1B	DENN/MADD domain containing 1B	-2.89	Other	other
DHRS2	DHRS2	dehydrogenase/reductase (SDR family) member 2	3.94	Nucleus	enzyme
DNAJC18	DNAJC18	DnaJ (Hsp40) homolog, subfamily C, member 18	-1.74	Other	enzyme
DNASE2B	DNASE2B	deoxyribonuclease II beta	2.38	Cytoplasm	enzyme
DNM1L	DNM1L	dynamin 1-like	2.57	Cytoplasm	enzyme
DOK3	DOK3	docking protein 3	1.98	Cytoplasm	other
DPP4	DPP4	dipeptidyl-peptidase 4	3.73	Plasma Membrane	peptidase	saxagliptin, talabostat, alogliptin, sitagliptin, vildagliptin, linagliptin, simvastatin/sitagliptin, alogliptin/pioglitazone
DUSP6	DUSP6	dual specificity phosphatase 6	-1.84	Cytoplasm	phosphatase
DUSP9	DUSP9	dual specificity phosphatase 9	2.43	Nucleus	phosphatase
EBP	EBP	emopamil binding protein (sterol isomerase)	2.55	Cytoplasm	enzyme	SR 31747
EFHC2	EFHC2	EF-hand domain (C-terminal) containing 2	-2.85	Other	other
EFNA3	EFNA3	ephrin-A3	-1.98	Plasma Membrane	kinase
EFNB3	EFNB3	ephrin-B3	-2.95	Plasma Membrane	kinase
EIF4G3	EIF4G3	eukaryotic translation initiation factor 4 gamma, 3	-1.8	Cytoplasm	translation regulator
ELOVL5	ELOVL5	ELOVL fatty acid elongase 5	3.88	Cytoplasm	enzyme
EPB41L1	EPB41L1	erythrocyte membrane protein band 4.1-like 1	-1.65	Plasma Membrane	other
EPB41L4B	EPB41L4B	erythrocyte membrane protein band 4.1 like 4B	-3.06	Other	transporter
EXD3	EXD3	exonuclease 3'-5' domain containing 3	-2.7	Other	other
F5	F5	coagulation factor V (proaccelerin, labile factor)	9.86	Plasma Membrane	enzyme	drotrecogin alfa, antithrombin alfa
FAM135A	FAM135A	family with sequence similarity 135, member A	-1.93	Other	enzyme
FAM151B	FAM151B	family with sequence similarity 151, member B	2.11	Other	other
FAM3B	FAM3B	family with sequence similarity 3, member B	2.96	Extracellular Space	cytokine
FARSB	FARSB	phenylalanyl-tRNA synthetase, beta subunit	1.82	Cytoplasm	enzyme
FBLN7	FBLN7	fibulin 7	-3.41	Extracellular Space	other
FBXO15	FBXO15	F-box protein 15	-2.02	Other	transcription regulator
FBXO2	FBXO2	F-box protein 2	-4.8	Cytoplasm	enzyme
FKBP5	FKBP5	FK506 binding protein 5	9.63	Nucleus	enzyme
FN1	FN1	fibronectin 1	-5.62	Extracellular Space	enzyme	ocriplasmin
FOXN3	FOXN3	forkhead box N3	-2.07	Nucleus	transcription regulator
FRK	FRK	fyn-related kinase	2.22	Nucleus	kinase	regorafenib
FSD1L	FSD1L	fibronectin type III and SPRY domain containing 1-like	-1.97	Other	other
FTH1	FTH1	ferritin, heavy polypeptide 1	-1.97	Cytoplasm	enzyme
GALNT10	GALNT10	polypeptide N-acetylgalactosaminyltransferase 10	-2.4	Cytoplasm	enzyme
GALNT7	GALNT7	polypeptide N-acetylgalactosaminyltransferase 7	3.1	Cytoplasm	enzyme
GARNL3	GARNL3	GTPase activating Rap/RanGAP domain-like 3	-3.48	Other	other
GINS3	GINS3	GINS complex subunit 3 (Psf3 homolog)	2.46	Nucleus	other
GLB1L2	GLB1L2	galactosidase, beta 1-like 2	2.28	Other	other
GLIS2	GLIS2	GLIS family zinc finger 2	-2.73	Nucleus	transcription regulator
GNAZ	GNAZ	guanine nucleotide binding protein (G protein), alpha z polypeptide	-2.31	Plasma Membrane	enzyme
GPER	GPER1	G protein-coupled estrogen receptor 1	-3.4	Plasma Membrane	G-protein coupled receptor
GPR143	GPR143	G protein-coupled receptor 143	-2.38	Plasma Membrane	G-protein coupled receptor
GPR63	GPR63	G protein-coupled receptor 63	-4	Plasma Membrane	G-protein coupled receptor
GPR98	GPR98	G protein-coupled receptor 98	-2.57	Plasma Membrane	G-protein coupled receptor
GRB10	GRB10	growth factor receptor-bound protein 10	-4.27	Cytoplasm	other
GRIK1	GRIK1	glutamate receptor, ionotropic, kainate 1	-18.71	Plasma Membrane	ion channel	phentermine/topiramate, topiramate
GRIK2	GRIK2	glutamate receptor, ionotropic, kainate 2	-2.7	Plasma Membrane	ion channel
PION	GSAP	gamma-secretase activating protein	-1.97	Cytoplasm	peptidase
GSDMD	GSDMD	gasdermin D	-2.54	Extracellular Space	other
GSR	GSR	glutathione reductase	2.76	Cytoplasm	enzyme	carmustine/prednisone, carmustine
GUSBP1	GUSBP1	glucuronidase, beta pseudogene 1	-4.22	Other	other
HADHB	HADHB	hydroxyacyl-CoA dehydrogenase/3-ketoacyl-CoA thiolase/enoyl-CoA hydratase (trifunctional protein), beta subunit	-1.77	Cytoplasm	enzyme
HERC5	HERC5	HECT and RLD domain containing E3 ubiquitin protein ligase 5	2.88	Cytoplasm	enzyme
HES6	HES6	hes family bHLH transcription factor 6	4.3	Nucleus	transcription regulator
HIBADH	HIBADH	3-hydroxyisobutyrate dehydrogenase	-2.9	Cytoplasm	enzyme
HIVEP2	HIVEP2	human immunodeficiency virus type I enhancer binding protein 2	-1.95	Nucleus	transcription regulator
HK2	HK2	hexokinase 2	2.67	Cytoplasm	kinase
HLA-A	HLA-A	major histocompatibility complex, class I, A	-2.3	Plasma Membrane	other
HLA-B	HLA-B	major histocompatibility complex, class I, B	-1.9	Plasma Membrane	transmembrane receptor
HLA-F	HLA-F	major histocompatibility complex, class I, F	-1.95	Plasma Membrane	transmembrane receptor
HLA-G	HLA-G	major histocompatibility complex, class I, G	-2.13	Plasma Membrane	other
HSD17B14	HSD17B14	hydroxysteroid (17-beta) dehydrogenase 14	-2.79	Cytoplasm	enzyme
ICA1L	ICA1L	islet cell autoantigen 1,69kDa-like	-1.86	Other	other
IFI27	IFI27	interferon, alpha-inducible protein 27	-2.04	Cytoplasm	other
IFI27L2	IFI27L2	interferon, alpha-inducible protein 27-like 2	-7.65	Other	other
IFT80	IFT80	intraflagellar transport 80 homolog (Chlamydomonas)	-2.02	Other	other
IGFALS	IGFALS	insulin-like growth factor binding protein, acid labile subunit	-3.76	Extracellular Space	other
IL17D	IL17D	interleukin 17D	-2.73	Extracellular Space	other
IL1B	IL1B	interleukin 1, beta	-4.02	Extracellular Space	cytokine	canakinumab, gevokizumab, canakinumab/INS, gallium nitrate
INPP4B	INPP4B	inositol polyphosphate-4-phosphatase, type II, 105kDa	4.44	Cytoplasm	phosphatase
INSIG2	INSIG2	insulin induced gene 2	-2.54	Cytoplasm	other
IQGAP2	IQGAP2	IQ motif containing GTPase activating protein 2	3.95	Cytoplasm	other
IQGAP3	IQGAP3	IQ motif containing GTPase activating protein 3	3.35	Plasma Membrane	other
JAKMIP1	JAKMIP1	janus kinase and microtubule interacting protein 1	-2.8	Cytoplasm	other
KCNMA1	KCNMA1	potassium large conductance calcium-activated channel, subfamily M, alpha member 1	3.16	Plasma Membrane	ion channel	tedisamil, cromolyn
KCNN2	KCNN2	potassium intermediate/small conductance calcium-activated channel, subfamily N, member 2	3.41	Plasma Membrane	ion channel
KCNU1	KCNU1	potassium channel, subfamily U, member 1	-4.8	Plasma Membrane	ion channel
KHDRBS3	KHDRBS3	KH domain containing, RNA binding, signal transduction associated 3	-2.34	Nucleus	other
KL	KL	klotho	3.51	Extracellular Space	enzyme
KLHL5	KLHL5	kelch-like family member 5	-2.22	Extracellular Space	other
KLK1	KLK1	kallikrein 1	7.16	Other	peptidase
KLK15	KLK15	kallikrein-related peptidase 15	4.05	Extracellular Space	peptidase
KLK2	KLK2	kallikrein-related peptidase 2	44.8	Extracellular Space	peptidase
KLK3	KLK3	kallikrein-related peptidase 3	31.18	Extracellular Space	peptidase
KLK4	KLK4	kallikrein-related peptidase 4	8.09	Extracellular Space	peptidase
KLKP1	KLKP1	kallikrein pseudogene 1	5.08	Other	other
MLL3	KMT2C	lysine (K)-specific methyltransferase 2C	-2.64	Nucleus	transcription regulator
C15orf23	KNSTRN	kinetochore-localized astrin/SPAG5 binding protein	2.48	Cytoplasm	other
LAMA1	LAMA1	laminin, alpha 1	6.36	Extracellular Space	other
LAMP2	LAMP2	lysosomal-associated membrane protein 2	-2	Plasma Membrane	enzyme
LAPTM4B	LAPTM4B	lysosomal protein transmembrane 4 beta	-2.4	Other	other
LARP1B	LARP1B	La ribonucleoprotein domain family, member 1B	2.19	Extracellular Space	other
LDHA	LDHA	lactate dehydrogenase A	2.3	Cytoplasm	enzyme
LHFPL2	LHFPL2	lipoma HMGIC fusion partner-like 2	-1.95	Other	enzyme
LMAN1	LMAN1	lectin, mannose-binding, 1	2.72	Cytoplasm	other
LOC728392	LOC728392	uncharacterized LOC728392	-3.08	Other	other
LOC81691	LOC81691	exonuclease NEF-sp	2.77	Nucleus	enzyme
LRRC59	LRRC59	leucine rich repeat containing 59	2.23	Cytoplasm	other
LRRN1	LRRN1	leucine rich repeat neuronal 1	-6.61	Other	other
MACROD2	MACROD2	MACRO domain containing 2	-3.16	Nucleus	enzyme
MAN1A1	MAN1A1	mannosidase, alpha, class 1A, member 1	-5.5	Cytoplasm	enzyme
MANBA	MANBA	mannosidase, beta A, lysosomal	-2.1	Cytoplasm	enzyme
MANEA	MANEA	mannosidase, endo-alpha	-4.86	Cytoplasm	enzyme
MAP1B	MAP1B	microtubule-associated protein 1B	-3.16	Cytoplasm	other
MAPRE2	MAPRE2	microtubule-associated protein, RP/EB family, member 2	-2.59	Cytoplasm	other
MARCH1	MARCH1	membrane-associated ring finger (C3HC4) 1, E3 ubiquitin protein ligase	-2.42	Cytoplasm	enzyme
MAST4	MAST4	microtubule associated serine/threonine kinase family member 4	-4.01	Other	kinase
MATN2	MATN2	matrilin 2	-4.68	Extracellular Space	other
MBNL2	MBNL2	muscleblind-like splicing regulator 2	-2.13	Other	other
MCC	MCC	mutated in colorectal cancers	-3.6	Cytoplasm	other
MCM8	MCM8	minichromosome maintenance complex component 8	2.66	Nucleus	enzyme
MCTP1	MCTP1	multiple C2 domains, transmembrane 1	-3.15	Other	other
MDK	MDK	midkine (neurite growth-promoting factor 2)	-2.89	Extracellular Space	growth factor
MECOM	MECOM	MDS1 and EVI1 complex locus	-3.39	Nucleus	transcription regulator
C12orf26	METTL25	methyltransferase like 25	-2.1	Extracellular Space	other
MFSD4	MFSD4	major facilitator superfamily domain containing 4	-2.49	Other	other
MID1	MID1	midline 1 (Opitz/BBB syndrome)	-4.75	Nucleus	other
MSMB	MSMB	microseminoprotein, beta-	7.45	Extracellular Space	other
MSRB3	MSRB3	methionine sulfoxide reductase B3	-2.55	Cytoplasm	other
C7orf41	MTURN	maturin, neural progenitor differentiation regulator homolog (Xenopus)	-3.68	Other	other
MYCBP2	MYCBP2	MYC binding protein 2, E3 ubiquitin protein ligase	1.83	Nucleus	enzyme
MYH10	MYH10	myosin, heavy chain 10, non-muscle	-2.55	Cytoplasm	other
MYLK	MYLK	myosin light chain kinase	-4.38	Cytoplasm	kinase
MYRIP	MYRIP	myosin VIIA and Rab interacting protein	-3.39	Cytoplasm	other
NAB1	NAB1	NGFI-A binding protein 1 (EGR1 binding protein 1)	-2.64	Nucleus	transcription regulator
NAP1L3	NAP1L3	nucleosome assembly protein 1-like 3	-2.28	Nucleus	other
NBEA	NBEA	neurobeachin	-2.89	Cytoplasm	other
NCAPD3	NCAPD3	non-SMC condensin II complex, subunit D3	4.99	Nucleus	other
TMEM48	NDC1	NDC1 transmembrane nucleoporin	2.14	Nucleus	other
NKX3-1	NKX3-1	NK3 homeobox 1	4.41	Nucleus	transcription regulator
NNMT	NNMT	nicotinamide N-methyltransferase	4.64	Cytoplasm	enzyme	atorvastatin/niacin, nicotinic acid/pioglitazone, nicotinic acid, lovastatin/niacin
NR3C2	NR3C2	nuclear receptor subfamily 3, group C, member 2	-2.05	Nucleus	ligand-dependent nuclear receptor	fludrocortisone, drospirenone/ethinyl estradiol, hydrochlorothiazide/spironolactone, fludrocortisone acetate, drospirenone, spironolactone, eplerenone, progesterone
NRG3	NRG3	neuregulin 3	-5.25	Extracellular Space	growth factor
NT5DC3	NT5DC3	5'-nucleotidase domain containing 3	3.01	Other	other
NTF4	NTF4	neurotrophin 4	-2.69	Extracellular Space	growth factor
ODC1	ODC1	ornithine decarboxylase 1	2.53	Cytoplasm	enzyme	tazarotene, eflornithine
OPRK1	OPRK1	opioid receptor, kappa 1	-11.12	Plasma Membrane	G-protein coupled receptor	acetaminophen/pentazocine, aspirin/oxycodone, dihydrocodeine, aspirin/caffeine/propoxyphene, aspirin/butalbital/caffeine/codeine, dextromethorphan/morphine, morphine/naltrexone, buprenorphine/naloxone, acetaminophen/aspirin/codeine, acetaminophen/codeine, codeine/promethazine, acetaminophen/oxycodone, acetaminophen/propoxyphene, etorphine, alfentanil, loperamide, acetaminophen/butalbital/caffeine…
FAM105B	OTULIN	OTU deubiquitinase with linear linkage specificity	2.94	Cytoplasm	peptidase
OVGP1	OVGP1	oviductal glycoprotein 1, 120kDa	2	Extracellular Space	enzyme
PAM	PAM	peptidylglycine alpha-amidating monooxygenase	-2.26	Plasma Membrane	enzyme
PARP8	PARP8	poly (ADP-ribose) polymerase family, member 8	-4.05	Other	other
PBLD	PBLD	phenazine biosynthesis-like protein domain containing	-1.93	Cytoplasm	enzyme
PBX1	PBX1	pre-B-cell leukemia homeobox 1	-2.5	Nucleus	transcription regulator
PCDHB10	PCDHB10	protocadherin beta 10	-3.06	Other	other
PCDHB14	PCDHB14	protocadherin beta 14	-2.53	Plasma Membrane	other
PCDHB15	PCDHB15	protocadherin beta 15	-2.45	Plasma Membrane	other
PCDHB18	PCDHB18	protocadherin beta 18 pseudogene	-2.39	Other	other
PCDHB4	PCDHB4	protocadherin beta 4	-1.86	Plasma Membrane	other
PCMTD1	PCMTD1	protein-L-isoaspartate (D-aspartate) O-methyltransferase domain containing 1	-1.82	Cytoplasm	enzyme
PDIA5	PDIA5	protein disulfide isomerase family A, member 5	2.88	Cytoplasm	enzyme
PDK1	PDK1	pyruvate dehydrogenase kinase, isozyme 1	2.3	Cytoplasm	kinase	dichloroacetic acid
PELI2	PELI2	pellino E3 ubiquitin protein ligase family member 2	-2.86	Cytoplasm	other
PEX10	PEX10	peroxisomal biogenesis factor 10	3.71	Cytoplasm	other
PHGR1	PHGR1	proline/histidine/glycine-rich 1	20.1	Other	other
PHYH	PHYH	phytanoyl-CoA 2-hydroxylase	-2.08	Cytoplasm	enzyme
PIK3IP1	PIK3IP1	phosphoinositide-3-kinase interacting protein 1	-3.53	Other	other
PINK1	PINK1	PTEN induced putative kinase 1	-2.4	Cytoplasm	kinase
PLA1A	PLA1A	phospholipase A1 member A	2.52	Extracellular Space	enzyme
PLA2G2A	PLA2G2A	phospholipase A2, group IIA (platelets, synovial fluid)	-12.56	Cytoplasm	enzyme	varespladib methyl, varespladib, indomethacin
PLEKHB1	PLEKHB1	pleckstrin homology domain containing, family B (evectins) member 1	-2.52	Cytoplasm	other
PLXDC2	PLXDC2	plexin domain containing 2	-2.36	Extracellular Space	other
PNMA2	PNMA2	paraneoplastic Ma antigen 2	-3.31	Nucleus	transporter
PPAP2A	PPAP2A	phosphatidic acid phosphatase type 2A	3.02	Plasma Membrane	phosphatase
PPM1M	PPM1M	protein phosphatase, Mg2+/Mn2+ dependent, 1M	-2.3	Nucleus	phosphatase
PRDX4	PRDX4	peroxiredoxin 4	1.98	Cytoplasm	enzyme
PRIM2	PRIM2	primase, DNA, polypeptide 2 (58kDa)	2.36	Nucleus	enzyme	cytarabine/fludarabine phosphate, cyclophosphamide/fludarabine phosphate/rituximab, cytarabine/filgrastim/fludarabine phosphate, fludarabine phosphate/rituximab, dexamethasone/fludarabine phosphate/mitoxantrone, alemtuzumab/cyclophosphamide/fludarabine phosphate/rituximab, alemtuzumab/fludarabine phosphate, cytarabine/fludarabine phosphate/oxaliplatin/rituximab, cyclophosphamide/fludarabine phosp…
PRPS1	PRPS1	phosphoribosyl pyrophosphate synthetase 1	2.03	Cytoplasm	kinase
PSAP	PSAP	prosaposin	-1.91	Extracellular Space	other
PTCRA	PTCRA	pre T-cell antigen receptor alpha	11.17	Plasma Membrane	other
PTPLA	PTPLA	protein tyrosine phosphatase-like (proline instead of catalytic arginine), member A	-4.51	Other	phosphatase
QKI	QKI	QKI, KH domain containing, RNA binding	-3.78	Nucleus	other
RAB27A	RAB27A	RAB27A, member RAS oncogene family	2.74	Cytoplasm	enzyme
RABL3	RABL3	RAB, member of RAS oncogene family-like 3	-1.86	Other	enzyme
RBM5	RBM5	RNA binding motif protein 5	-1.96	Nucleus	other
RBP5	RBP5	retinol binding protein 5, cellular	-2.74	Cytoplasm	transporter
RIMS1	RIMS1	regulating synaptic membrane exocytosis 1	-2.94	Plasma Membrane	other
RNF19A	RNF19A	ring finger protein 19A, RBR E3 ubiquitin protein ligase	-1.81	Nucleus	enzyme
ROR2	ROR2	receptor tyrosine kinase-like orphan receptor 2	-4.65	Plasma Membrane	kinase
RPL22L1	RPL22L1	ribosomal protein L22-like 1	2.28	Other	other
SAMD14	SAMD14	sterile alpha motif domain containing 14	-1.94	Other	other
SCAI	SCAI	suppressor of cancer cell invasion	-2.24	Other	transcription regulator
SELENBP1	SELENBP1	selenium binding protein 1	-3.66	Cytoplasm	other
SEMA6A	SEMA6A	sema domain, transmembrane domain (TM), and cytoplasmic domain, (semaphorin) 6A	-3.2	Plasma Membrane	transmembrane receptor
SEPW1	SEPW1	selenoprotein W, 1	-2.31	Cytoplasm	enzyme
SERPINI1	SERPINI1	serpin peptidase inhibitor, clade I (neuroserpin), member 1	-6.05	Extracellular Space	other
SFTPD	SFTPD	surfactant protein D	-2.99	Extracellular Space	other
SI	SI	sucrase-isomaltase (alpha-glucosidase)	-10.88	Cytoplasm	enzyme	acarbose
SLC12A2	SLC12A2	solute carrier family 12 (sodium/potassium/chloride transporter), member 2	-2.99	Plasma Membrane	transporter	bumetanide, quinethazone
SLC12A6	SLC12A6	solute carrier family 12 (potassium/chloride transporter), member 6	-2.44	Plasma Membrane	transporter
SLC24A3	SLC24A3	solute carrier family 24 (sodium/potassium/calcium exchanger), member 3	-2.6	Plasma Membrane	transporter
SLC29A2	SLC29A2	solute carrier family 29 (equilibrative nucleoside transporter), member 2	1.85	Plasma Membrane	transporter
SLC30A4	SLC30A4	solute carrier family 30 (zinc transporter), member 4	-2.25	Cytoplasm	transporter
SLC43A1	SLC43A1	solute carrier family 43 (amino acid system L transporter), member 1	3.6	Plasma Membrane	transporter
SLC44A1	SLC44A1	solute carrier family 44 (choline transporter), member 1	-4.62	Plasma Membrane	transporter
SLC45A3	SLC45A3	solute carrier family 45, member 3	8.19	Cytoplasm	other
SLC5A11	SLC5A11	solute carrier family 5 (sodium/inositol cotransporter), member 11	-2.06	Plasma Membrane	transporter
SLC6A4	SLC6A4	solute carrier family 6 (neurotransmitter transporter), member 4	-4.63	Plasma Membrane	transporter	acetaminophen/clemastine/pseudoephedrine, acetaminophen/dexbrompheniramine/pseudoephedrine, dexbrompheniramine/pseudoephedrine, chlorpheniramine/ibuprofen/pseudoephedrine, cetirizine/pseudoephedrine, bicifadine, DOV-102,677, SLV-314, desvenlafaxine, milnacipran, vortioxetine, phentermine/topiramate, hydrocodone/pseudoephedrine, levomilnacipran, amitriptyline/ketamine, fexofenadine/pseudoephedrine…
SLC9A7	SLC9A7	solute carrier family 9, subfamily A (NHE7, cation proton antiporter 7), member 7	-1.92	Cytoplasm	transporter
SLED1	SLED1	proteoglycan 3 pseudogene	4.22	Other	other
SMAD3	SMAD3	SMAD family member 3	-1.89	Nucleus	transcription regulator
SMARCD3	SMARCD3	SWI/SNF related, matrix associated, actin dependent regulator of chromatin, subfamily d, member 3	-3.8	Nucleus	transcription regulator
SNORD88B	SNORD88B	small nucleolar RNA, C/D box 88B	2.01	Other	other
SNRK	SNRK	SNF related kinase	-3.3	Cytoplasm	kinase
SORL1	SORL1	sortilin-related receptor, L(DLR class) A repeats containing	-3.09	Cytoplasm	transporter
SPEG	SPEG	SPEG complex locus	-5.02	Nucleus	kinase
SPINK2	SPINK2	serine peptidase inhibitor, Kazal type 2 (acrosin-trypsin inhibitor)	-3.05	Extracellular Space	other
SQRDL	SQRDL	sulfide quinone reductase-like (yeast)	-1.95	Cytoplasm	enzyme
SRP14	SRP14	signal recognition particle 14kDa (homologous Alu RNA binding protein)	-1.84	Cytoplasm	other
ST6GALNAC1	ST6GALNAC1	ST6 (alpha-N-acetyl-neuraminyl-2,3-beta-galactosyl-1,3)-N-acetylgalactosaminide alpha-2,6-sialyltransferase 1	19.9	Cytoplasm	enzyme
ST7	ST7	suppression of tumorigenicity 7	-4.9	Other	other
STK39	STK39	serine threonine kinase 39	5.49	Nucleus	kinase
SUSD4	SUSD4	sushi domain containing 4	-2.37	Other	other
SVIP	SVIP	small VCP/p97-interacting protein	-2.64	Cytoplasm	other
SYF2	SYF2	SYF2 pre-mRNA-splicing factor	-1.85	Nucleus	other
SYNE1	SYNE1	spectrin repeat containing, nuclear envelope 1	-2.98	Nucleus	other
SYTL2	SYTL2	synaptotagmin-like 2	-5.3	Cytoplasm	other
TAOK3	TAOK3	TAO kinase 3	2.57	Cytoplasm	kinase
TAPT1	TAPT1	transmembrane anterior posterior transformation 1	-2.11	Plasma Membrane	G-protein coupled receptor
TBX3	TBX3	T-box 3	-1.85	Nucleus	transcription regulator
TCEB3	TCEB3	transcription elongation factor B (SIII), polypeptide 3 (110kDa, elongin A)	2.13	Nucleus	transcription regulator
THBS4	THBS4	thrombospondin 4	-3.42	Extracellular Space	other
THRB	THRB	thyroid hormone receptor, beta	2.95	Nucleus	ligand-dependent nuclear receptor	3,5-diiodothyropropionic acid, denosumab/levothyroxine, amiodarone, levothyroxine, dextrothyroxine, L-triiodothyronine
TLL2	TLL2	tolloid-like 2	-2.73	Extracellular Space	peptidase
TM4SF1	TM4SF1	transmembrane 4 L six family member 1	7.91	Plasma Membrane	other
TMEM144	TMEM144	transmembrane protein 144	-3.99	Other	other
TMEM159	TMEM159	transmembrane protein 159	-2.02	Other	other
TMEM178	TMEM178A	transmembrane protein 178A	-2.81	Other	other
TMEM38B	TMEM38B	transmembrane protein 38B	-4.85	Nucleus	ion channel
TMEM59	TMEM59	transmembrane protein 59	-2.03	Plasma Membrane	peptidase
TMPRSS2	TMPRSS2	transmembrane protease, serine 2	11.46	Plasma Membrane	peptidase
C5orf44	TRAPPC13	trafficking protein particle complex 13	-2.04	Other	other
TRIM45	TRIM45	tripartite motif containing 45	-3.85	Cytoplasm	other
TRPC1	TRPC1	transient receptor potential cation channel, subfamily C, member 1	-3.69	Plasma Membrane	ion channel
TRPM8	TRPM8	transient receptor potential cation channel, subfamily M, member 8	10.96	Plasma Membrane	ion channel
TTC18	TTC18	tetratricopeptide repeat domain 18	-2.56	Cytoplasm	other
TTC28-AS1	TTC28-AS1	TTC28 antisense RNA 1	-2.24	Other	other
TTC39C	TTC39C	tetratricopeptide repeat domain 39C	1.61	Other	other
TTK	TTK	TTK protein kinase	3.37	Nucleus	kinase
TUBA1A	TUBA1A	tubulin, alpha 1a	-4.26	Cytoplasm	other	epothilone B, colchicine/probenecid, larotaxel, eribulin, davunetide, vintafolide, milataxel, cevipabulin, gemcitabine/paclitaxel, docetaxel/prednisone, capecitabine/docetaxel, paclitaxel/trastuzumab, cyclophosphamide/prednisone/vincristine, docetaxel/hydrocortisone, cyclophosphamide/docetaxel, gemcitabine/vinorelbine, cyclophosphamide/daunorubicin/imatinib/prednisone/vincristine, cyclophosphamid…
TUBA3E	TUBA3E	tubulin, alpha 3e	25.65	Cytoplasm	other
TYRP1	TYRP1	tyrosinase-related protein 1	-2.64	Cytoplasm	enzyme
UAP1	UAP1	UDP-N-acteylglucosamine pyrophosphorylase 1	3.1	Nucleus	enzyme
UBA52	UBA52	ubiquitin A-52 residue ribosomal protein fusion product 1	2.02	Cytoplasm	enzyme
UNC5B	UNC5B	unc-5 homolog B (C. elegans)	-2.85	Plasma Membrane	transmembrane receptor
UST	UST	uronyl-2-sulfotransferase	-1.86	Cytoplasm	enzyme
VGLL4	VGLL4	vestigial-like family member 4	-2.55	Nucleus	other
VPS8	VPS8	vacuolar protein sorting 8 homolog (S. cerevisiae)	-1.69	Other	other
WLS	WLS	wntless Wnt ligand secretion mediator	-2.74	Cytoplasm	other
ZFHX4	ZFHX4	zinc finger homeobox 4	-3.11	Extracellular Space	other
ZKSCAN1	ZKSCAN1	zinc finger with KRAB and SCAN domains 1	-2.06	Nucleus	transcription regulator
ZMYM5	ZMYM5	zinc finger, MYM-type 5	-1.87	Nucleus	other
ZNF254	ZNF254	zinc finger protein 254	-2.18	Nucleus	other
ZNF483	ZNF483	zinc finger protein 483	-2.77	Nucleus	transcription regulator
ZNF680	ZNF680	zinc finger protein 680	-2.17	Nucleus	other
ZNF767	ZNF767P	zinc finger family member 767, pseudogene	-2.03	Other	other
ZWILCH	ZWILCH	zwilch kinetochore protein	2.58	Nucleus	other
